# Supplementary material for: Identification of SARS-CoV-2 variants using viral sequencing for the Centers for Disease Control and Prevention genomic surveillance program
Source: BMC Infect Dis. 2022 Apr 25;22:404. doi: 10.1186/s12879-022-07374-7 (PMC9035976; doi:10.1186/s12879-022-07374-7)
Supplement: Supplementary file 1 — Additional file 1. Sample accession numbers submitted and successfully retrieved from GISAID. [file 12879_2022_7374_MOESM1_ESM.xlsx]

## Sheet: Sheet1
strain	gisaid_epi_isl
hCoV-19/USA/MN-CDC-IBX866493603622/2021	EPI_ISL_1693484
hCoV-19/USA/MN-CDC-IBX144556851399/2021	EPI_ISL_1694073
hCoV-19/USA/MN-CDC-IBX208603143014/2021	EPI_ISL_1694087
hCoV-19/USA/NJ-CDC-IBX177320745260/2021	EPI_ISL_2323500
hCoV-19/USA/CA-CDC-IBX142444239642/2021	EPI_ISL_4245820
hCoV-19/USA/MN-CDC-IBX891595732699/2021	EPI_ISL_4245785
hCoV-19/USA/CA-CDC-IBX754581739858/2021	EPI_ISL_4245770
hCoV-19/USA/MN-CDC-IBX446003525463/2021	EPI_ISL_2652593
hCoV-19/USA/MN-CDC-IBX697801211016/2021	EPI_ISL_2652635
hCoV-19/USA/WA-CDC-IBX286526148905/2021	EPI_ISL_3397319
hCoV-19/USA/NM-CDC-IBX647828369968/2021	EPI_ISL_3397403
hCoV-19/USA/MN-CDC-IBX652527690179/2021	EPI_ISL_3397405
hCoV-19/USA/MN-CDC-IBX322321692945/2021	EPI_ISL_3397478
hCoV-19/USA/TX-CDC-IBX366055812995/2020	EPI_ISL_2313558
hCoV-19/USA/WV-CDC-IBX362064271953/2021	EPI_ISL_4139310
hCoV-19/USA/MN-CDC-IBX484739814292/2021	EPI_ISL_4139322
hCoV-19/USA/WI-CDC-IBX277264496934/2021	EPI_ISL_4139470
hCoV-19/USA/MN-CDC-IBX490556899167/2021	EPI_ISL_4139498
hCoV-19/USA/WI-CDC-IBX537267261273/2021	EPI_ISL_4139509
hCoV-19/USA/MN-CDC-IBX537520796711/2021	EPI_ISL_4139510
hCoV-19/USA/MN-CDC-IBX540439416734/2021	EPI_ISL_4139512
hCoV-19/USA/MN-CDC-IBX655805045600/2021	EPI_ISL_4139527
hCoV-19/USA/MN-CDC-IBX676060598514/2021	EPI_ISL_4139531
hCoV-19/USA/MN-CDC-IBX782611585750/2021	EPI_ISL_4139544
hCoV-19/USA/MN-CDC-IBX987247166328/2021	EPI_ISL_4139563
hCoV-19/USA/MN-CDC-IBX030501303815/2021	EPI_ISL_4139564
hCoV-19/USA/MN-CDC-IBX091573052359/2021	EPI_ISL_4139599
hCoV-19/USA/MN-CDC-IBX115851475809/2021	EPI_ISL_4139607
hCoV-19/USA/MN-CDC-IBX172081974757/2021	EPI_ISL_4139614
hCoV-19/USA/MN-CDC-IBX173838980744/2021	EPI_ISL_4139617
hCoV-19/USA/MN-CDC-IBX198871137458/2021	EPI_ISL_4139624
hCoV-19/USA/MN-CDC-IBX201084765624/2021	EPI_ISL_4139625
hCoV-19/USA/MN-CDC-IBX222509515078/2021	EPI_ISL_4139629
hCoV-19/USA/WI-CDC-IBX240803226136/2021	EPI_ISL_4139632
hCoV-19/USA/MN-CDC-IBX284360460037/2021	EPI_ISL_4139635
hCoV-19/USA/MN-CDC-IBX286544372971/2021	EPI_ISL_4139636
hCoV-19/USA/MN-CDC-IBX301049474985/2021	EPI_ISL_4139639
hCoV-19/USA/MN-CDC-IBX308543027469/2021	EPI_ISL_4139640
hCoV-19/USA/MN-CDC-IBX345046157439/2021	EPI_ISL_4139645
hCoV-19/USA/MN-CDC-IBX444693109715/2021	EPI_ISL_4139663
hCoV-19/USA/MN-CDC-IBX684296754780/2021	EPI_ISL_4139704
hCoV-19/USA/MN-CDC-IBX701746660108/2021	EPI_ISL_4139708
hCoV-19/USA/MN-CDC-IBX775444611881/2021	EPI_ISL_4139719
hCoV-19/USA/MN-CDC-IBX013454932742/2021	EPI_ISL_4139769
hCoV-19/USA/MN-CDC-IBX056630781225/2021	EPI_ISL_4139776
hCoV-19/USA/MN-CDC-IBX066390439934/2021	EPI_ISL_4139779
hCoV-19/USA/MN-CDC-IBX085334411741/2021	EPI_ISL_4139784
hCoV-19/USA/MN-CDC-IBX129488112007/2021	EPI_ISL_4139788
hCoV-19/USA/MN-CDC-IBX241600282124/2021	EPI_ISL_4139810
hCoV-19/USA/MN-CDC-IBX381137617823/2021	EPI_ISL_4139828
hCoV-19/USA/MN-CDC-IBX475495694352/2021	EPI_ISL_4139838
hCoV-19/USA/MN-CDC-IBX668815856545/2021	EPI_ISL_4139862
hCoV-19/USA/MN-CDC-IBX696986341926/2021	EPI_ISL_4139867
hCoV-19/USA/MN-CDC-IBX734114306676/2021	EPI_ISL_4139873
hCoV-19/USA/MN-CDC-IBX778166530583/2021	EPI_ISL_4139877
hCoV-19/USA/MN-CDC-IBX794333565670/2021	EPI_ISL_4139881
hCoV-19/USA/MN-CDC-IBX811240212361/2021	EPI_ISL_4139886
hCoV-19/USA/MN-CDC-IBX203030258172/2021	EPI_ISL_4139918
hCoV-19/USA/MN-CDC-IBX030206164685/2021	EPI_ISL_4139929
hCoV-19/USA/MN-CDC-IBX119969064589/2021	EPI_ISL_4139943
hCoV-19/USA/ID-CDC-IBX130758709463/2021	EPI_ISL_4139944
hCoV-19/USA/ID-CDC-IBX287601255478/2021	EPI_ISL_4139969
hCoV-19/USA/WV-CDC-IBX432284749404/2021	EPI_ISL_4139999
hCoV-19/USA/MN-CDC-IBX516704818535/2021	EPI_ISL_4140009
hCoV-19/USA/WA-CDC-IBX554707335828/2021	EPI_ISL_4140016
hCoV-19/USA/MN-CDC-IBX611404704348/2021	EPI_ISL_4140027
hCoV-19/USA/GA-CDC-IBX615493431883/2021	EPI_ISL_4140028
hCoV-19/USA/MN-CDC-IBX764909075111/2021	EPI_ISL_4140046
hCoV-19/USA/MN-CDC-IBX769286508699/2021	EPI_ISL_4140047
hCoV-19/USA/WY-CDC-IBX861878975039/2021	EPI_ISL_4140061
hCoV-19/USA/OH-CDC-IBX904729301589/2021	EPI_ISL_4140073
hCoV-19/USA/WY-CDC-IBX913561170848/2021	EPI_ISL_4140077
hCoV-19/USA/CO-CDC-IBX284203917121/2021	EPI_ISL_4140112
hCoV-19/USA/GA-CDC-IBX291072141627/2021	EPI_ISL_4140113
hCoV-19/USA/MN-CDC-IBX141531894783/2021	EPI_ISL_1691728
hCoV-19/USA/MN-CDC-IBX765534644918/2021	EPI_ISL_1691891
hCoV-19/USA/NJ-CDC-IBX044882043804/2021	EPI_ISL_1691957
hCoV-19/USA/PA-CDC-IBX140758149726/2021	EPI_ISL_1691963
hCoV-19/USA/NJ-CDC-IBX792784551473/2021	EPI_ISL_1692014
hCoV-19/USA/MN-CDC-IBX102911527316/2021	EPI_ISL_1692069
hCoV-19/USA/MN-CDC-IBX351538773423/2021	EPI_ISL_1692107
hCoV-19/USA/WV-CDC-IBX500881642469/2021	EPI_ISL_1692155
hCoV-19/USA/DE-CDC-IBX967124239883/2021	EPI_ISL_1692261
hCoV-19/USA/WV-CDC-IBX356936264501/2021	EPI_ISL_1692291
hCoV-19/USA/NJ-CDC-IBX104369482954/2021	EPI_ISL_1692318
hCoV-19/USA/NJ-CDC-IBX589593507631/2021	EPI_ISL_1692401
hCoV-19/USA/SD-CDC-IBX236602209599/2021	EPI_ISL_1692618
hCoV-19/USA/PA-CDC-IBX308874858593/2021	EPI_ISL_1692637
hCoV-19/USA/MN-CDC-IBX002579443501/2021	EPI_ISL_1692716
hCoV-19/USA/SD-CDC-IBX038401122347/2021	EPI_ISL_1692740
hCoV-19/USA/MN-CDC-IBX155157704975/2021	EPI_ISL_1692815
hCoV-19/USA/ND-CDC-IBX326466703683/2021	EPI_ISL_1692900
hCoV-19/USA/MN-CDC-IBX855528947781/2021	EPI_ISL_1693056
hCoV-19/USA/MN-CDC-IBX059451187736/2021	EPI_ISL_1693124
hCoV-19/USA/MN-CDC-IBX523096962410/2021	EPI_ISL_1693211
hCoV-19/USA/NY-CDC-IBX199799060413/2021	EPI_ISL_1693321
hCoV-19/USA/MN-CDC-IBX002175732194/2021	EPI_ISL_1693330
hCoV-19/USA/MN-CDC-IBX479028130390/2021	EPI_ISL_1693410
hCoV-19/USA/MN-CDC-IBX758153438625/2021	EPI_ISL_1693468
hCoV-19/USA/MN-CDC-IBX534571165957/2021	EPI_ISL_1693642
hCoV-19/USA/WV-CDC-IBX617044053147/2021	EPI_ISL_1694173
hCoV-19/USA/MN-CDC-IBX591965754304/2021	EPI_ISL_1694402
hCoV-19/USA/CA-CDC-IBX222127246001/2020	EPI_ISL_1702182
hCoV-19/USA/MN-CDC-IBX142377517443/2021	EPI_ISL_1702217
hCoV-19/USA/NJ-CDC-IBX116561752328/2021	EPI_ISL_1702219
hCoV-19/USA/TX-CDC-IBX819974929940/2021	EPI_ISL_1702276
hCoV-19/USA/MN-CDC-IBX070774742627/2021	EPI_ISL_3523335
hCoV-19/USA/MN-CDC-IBX565457272046/2021	EPI_ISL_3523422
hCoV-19/USA/WY-CDC-IBX137414795425/2021	EPI_ISL_3523530
hCoV-19/USA/CT-CDC-IBX311622675262/2021	EPI_ISL_3523566
hCoV-19/USA/NJ-CDC-IBX491856330536/2021	EPI_ISL_3523594
hCoV-19/USA/MN-CDC-IBX575575755978/2021	EPI_ISL_3523609
hCoV-19/USA/MN-CDC-IBX588034941536/2021	EPI_ISL_3523611
hCoV-19/USA/MN-CDC-IBX596451203622/2021	EPI_ISL_3523613
hCoV-19/USA/MN-CDC-IBX614218104774/2021	EPI_ISL_3523615
hCoV-19/USA/MN-CDC-IBX618974307290/2021	EPI_ISL_3523617
hCoV-19/USA/MN-CDC-IBX782004077720/2021	EPI_ISL_3523642
hCoV-19/USA/MN-CDC-IBX834991507801/2021	EPI_ISL_3523646
hCoV-19/USA/MN-CDC-IBX935818612100/2021	EPI_ISL_3523667
hCoV-19/USA/MN-CDC-IBX940531694656/2021	EPI_ISL_3523668
hCoV-19/USA/IL-CDC-IBX991935854932/2021	EPI_ISL_3523674
hCoV-19/USA/ID-CDC-IBX012580908574/2021	EPI_ISL_3539129
hCoV-19/USA/CA-CDC-IBX068316403695/2021	EPI_ISL_3539131
hCoV-19/USA/LA-CDC-IBX110952595389/2021	EPI_ISL_3539132
hCoV-19/USA/ID-CDC-IBX300340534625/2021	EPI_ISL_3539135
hCoV-19/USA/NJ-CDC-IBX402728151137/2021	EPI_ISL_3539136
hCoV-19/USA/FL-CDC-IBX601782188474/2021	EPI_ISL_3539137
hCoV-19/USA/NJ-CDC-IBX607053132991/2021	EPI_ISL_3539138
hCoV-19/USA/NJ-CDC-IBX660348206668/2021	EPI_ISL_3539139
hCoV-19/USA/NJ-CDC-IBX396474929933/2021	EPI_ISL_3539147
hCoV-19/USA/MN-CDC-IBX121372205505/2021	EPI_ISL_3539148
hCoV-19/USA/MN-CDC-IBX162845891225/2021	EPI_ISL_3539149
hCoV-19/USA/MN-CDC-IBX165557838411/2021	EPI_ISL_3539150
hCoV-19/USA/NJ-CDC-IBX650281214438/2021	EPI_ISL_3539153
hCoV-19/USA/MN-CDC-IBX659552775704/2021	EPI_ISL_3539154
hCoV-19/USA/NM-CDC-IBX729051599136/2021	EPI_ISL_3539156
hCoV-19/USA/FL-CDC-IBX178847530282/2021	EPI_ISL_3539158
hCoV-19/USA/MN-CDC-IBX449764847810/2021	EPI_ISL_3539159
hCoV-19/USA/MN-CDC-IBX512546909401/2021	EPI_ISL_1732917
hCoV-19/USA/MN-CDC-IBX320381269045/2021	EPI_ISL_1732961
hCoV-19/USA/MN-CDC-IBX178429987455/2021	EPI_ISL_1733133
hCoV-19/USA/MN-CDC-IBX268520828935/2021	EPI_ISL_1733152
hCoV-19/USA/MN-CDC-IBX374635478419/2021	EPI_ISL_1733184
hCoV-19/USA/MN-CDC-IBX625167462349/2021	EPI_ISL_1733251
hCoV-19/USA/MN-CDC-IBX803009085767/2021	EPI_ISL_1733302
hCoV-19/USA/MN-CDC-IBX985433079238/2021	EPI_ISL_1733353
hCoV-19/USA/NJ-CDC-IBX519929212282/2021	EPI_ISL_1733580
hCoV-19/USA/MN-CDC-IBX582422684527/2021	EPI_ISL_1733605
hCoV-19/USA/WV-CDC-IBX235345050526/2021	EPI_ISL_1795463
hCoV-19/USA/MN-CDC-IBX750035850200/2021	EPI_ISL_1796038
hCoV-19/USA/MN-CDC-IBX874735004866/2021	EPI_ISL_1796075
hCoV-19/USA/MN-CDC-IBX348462216407/2021	EPI_ISL_1802745
hCoV-19/USA/MN-CDC-IBX590146018231/2021	EPI_ISL_1802783
hCoV-19/USA/TX-CDC-IBX335740338323/2020	EPI_ISL_1802872
hCoV-19/USA/CA-CDC-IBX447989514368/2021	EPI_ISL_1802878
hCoV-19/USA/TX-CDC-IBX564145858892/2021	EPI_ISL_1802895
hCoV-19/USA/MN-CDC-IBX843825220325/2021	EPI_ISL_1803189
hCoV-19/USA/MN-CDC-IBX833739974823/2021	EPI_ISL_1803479
hCoV-19/USA/MN-CDC-IBX976429725485/2021	EPI_ISL_2557604
hCoV-19/USA/NJ-CDC-IBX556224110367/2021	EPI_ISL_2686877
hCoV-19/USA/WY-CDC-IBX898873512275/2021	EPI_ISL_2686891
hCoV-19/USA/NY-CDC-IBX304939314374/2021	EPI_ISL_2686897
hCoV-19/USA/WV-CDC-IBX249292862109/2021	EPI_ISL_2709505
hCoV-19/USA/MN-CDC-IBX374556398820/2021	EPI_ISL_1512759
hCoV-19/USA/CA-CDC-IBX005621515726/2020	EPI_ISL_1512783
hCoV-19/USA/TX-CDC-IBX127886767605/2020	EPI_ISL_1512790
hCoV-19/USA/CA-CDC-IBX227817296207/2020	EPI_ISL_1512802
hCoV-19/USA/CA-CDC-IBX308034752379/2020	EPI_ISL_1512804
hCoV-19/USA/FL-CDC-IBX359104268390/2021	EPI_ISL_1512806
hCoV-19/USA/TX-CDC-IBX365803398472/2020	EPI_ISL_1512808
hCoV-19/USA/TX-CDC-IBX460139386638/2020	EPI_ISL_1512817
hCoV-19/USA/CA-CDC-IBX491847478540/2020	EPI_ISL_1512818
hCoV-19/USA/DE-CDC-IBX451326088643/2021	EPI_ISL_1512836
hCoV-19/USA/TX-CDC-IBX071029711865/2021	EPI_ISL_1512860
hCoV-19/USA/TX-CDC-IBX320851420837/2020	EPI_ISL_1512863
hCoV-19/USA/NJ-CDC-IBX730040699330/2021	EPI_ISL_1512915
hCoV-19/USA/MN-CDC-IBX727245601765/2021	EPI_ISL_1512994
hCoV-19/USA/MN-CDC-IBX957023218189/2021	EPI_ISL_1513013
hCoV-19/USA/NJ-CDC-IBX103857290786/2021	EPI_ISL_1513025
hCoV-19/USA/ID-CDC-IBX649302214488/2021	EPI_ISL_1513062
hCoV-19/USA/NJ-CDC-IBX921655134807/2021	EPI_ISL_1513084
hCoV-19/USA/OH-CDC-IBX267117731704/2021	EPI_ISL_1513098
hCoV-19/USA/CT-CDC-IBX444796413893/2021	EPI_ISL_1513109
hCoV-19/USA/WA-CDC-IBX661736538650/2021	EPI_ISL_1513121
hCoV-19/USA/WA-CDC-IBX720240825293/2021	EPI_ISL_1513122
hCoV-19/USA/IN-CDC-IBX057091026081/2021	EPI_ISL_3609889
hCoV-19/USA/MN-CDC-IBX325427073410/2021	EPI_ISL_3609923
hCoV-19/USA/NJ-CDC-IBX344475231794/2021	EPI_ISL_3609926
hCoV-19/USA/NC-CDC-IBX597423764794/2021	EPI_ISL_3609967
hCoV-19/USA/IN-CDC-IBX017996512281/2021	EPI_ISL_3610007
hCoV-19/USA/TX-CDC-IBX027177104102/2021	EPI_ISL_3610011
hCoV-19/USA/SD-CDC-IBX200267623620/2021	EPI_ISL_3610022
hCoV-19/USA/OH-CDC-IBX450092657008/2021	EPI_ISL_3610044
hCoV-19/USA/MN-CDC-IBX019755229134/2021	EPI_ISL_3610053
hCoV-19/USA/MN-CDC-IBX061233785058/2021	EPI_ISL_3610058
hCoV-19/USA/CA-CDC-IBX164753354896/2021	EPI_ISL_3610070
hCoV-19/USA/NJ-CDC-IBX231316066477/2021	EPI_ISL_3610076
hCoV-19/USA/NY-CDC-IBX250662114686/2021	EPI_ISL_3610079
hCoV-19/USA/MD-CDC-IBX296985808579/2021	EPI_ISL_3610086
hCoV-19/USA/MN-CDC-IBX305832280764/2021	EPI_ISL_3610087
hCoV-19/USA/MN-CDC-IBX308302868949/2021	EPI_ISL_3610088
hCoV-19/USA/MD-CDC-IBX313343894737/2021	EPI_ISL_3610090
hCoV-19/USA/KY-CDC-IBX527656929350/2021	EPI_ISL_3610114
hCoV-19/USA/MN-CDC-IBX548390449411/2021	EPI_ISL_3610118
hCoV-19/USA/NJ-CDC-IBX552303728817/2021	EPI_ISL_3610119
hCoV-19/USA/MN-CDC-IBX598195342557/2021	EPI_ISL_3610125
hCoV-19/USA/MN-CDC-IBX606693343146/2021	EPI_ISL_3610127
hCoV-19/USA/NJ-CDC-IBX774183394937/2021	EPI_ISL_3610149
hCoV-19/USA/MN-CDC-IBX822034069532/2021	EPI_ISL_3610152
hCoV-19/USA/MD-CDC-IBX832214858201/2021	EPI_ISL_3610153
hCoV-19/USA/MN-CDC-IBX857275522257/2021	EPI_ISL_3610157
hCoV-19/USA/AZ-CDC-IBX203381932487/2021	EPI_ISL_3610175
hCoV-19/USA/MD-CDC-IBX281173439105/2021	EPI_ISL_3610179
hCoV-19/USA/FL-CDC-IBX330452994362/2021	EPI_ISL_3610182
hCoV-19/USA/FL-CDC-IBX391388644359/2021	EPI_ISL_3610183
hCoV-19/USA/CA-CDC-IBX429963294371/2021	EPI_ISL_3610184
hCoV-19/USA/NJ-CDC-IBX468647133445/2021	EPI_ISL_3610187
hCoV-19/USA/NJ-CDC-IBX472597866179/2021	EPI_ISL_3610189
hCoV-19/USA/MN-CDC-IBX267922508646/2021	EPI_ISL_3610838
hCoV-19/USA/MN-CDC-IBX481234557344/2021	EPI_ISL_3610889
hCoV-19/USA/MN-CDC-IBX777531162557/2021	EPI_ISL_3610944
hCoV-19/USA/TX-CDC-IBX794220373453/2021	EPI_ISL_3610948
hCoV-19/USA/NJ-CDC-IBX171594867495/2021	EPI_ISL_1587635
hCoV-19/USA/NJ-CDC-IBX372189360439/2021	EPI_ISL_1587692
hCoV-19/USA/MN-CDC-IBX516562998661/2021	EPI_ISL_1587734
hCoV-19/USA/MN-CDC-IBX625000967174/2021	EPI_ISL_1587766
hCoV-19/USA/NJ-CDC-IBX713046338859/2021	EPI_ISL_1587788
hCoV-19/USA/IN-CDC-IBX380490804574/2021	EPI_ISL_1588139
hCoV-19/USA/NJ-CDC-IBX591725739836/2021	EPI_ISL_1588295
hCoV-19/USA/MN-CDC-IBX647143586436/2021	EPI_ISL_1588304
hCoV-19/USA/NY-CDC-IBX063995425367/2021	EPI_ISL_1588406
hCoV-19/USA/CA-CDC-IBX192018667506/2021	EPI_ISL_1588416
hCoV-19/USA/MN-CDC-IBX385109576440/2021	EPI_ISL_1588425
hCoV-19/USA/WV-CDC-IBX226665905974/2021	EPI_ISL_1795460
hCoV-19/USA/NJ-CDC-IBX294737308974/2021	EPI_ISL_1795474
hCoV-19/USA/MN-CDC-IBX746530977053/2021	EPI_ISL_4020022
hCoV-19/USA/ID-CDC-IBX968753106418/2021	EPI_ISL_4343601
hCoV-19/USA/MN-CDC-IBX303916050780/2021	EPI_ISL_4343661
hCoV-19/USA/OH-CDC-IBX384147326020/2021	EPI_ISL_4343671
hCoV-19/USA/MN-CDC-IBX304079502326/2021	EPI_ISL_4344055
hCoV-19/USA/MN-CDC-IBX321414630455/2021	EPI_ISL_4344264
hCoV-19/USA/AZ-CDC-IBX284481914781/2021	EPI_ISL_3658870
hCoV-19/USA/WY-CDC-IBX630166113239/2021	EPI_ISL_3658965
hCoV-19/USA/MN-CDC-IBX703163841726/2021	EPI_ISL_3658981
hCoV-19/USA/MN-CDC-IBX744389922391/2021	EPI_ISL_3658990
hCoV-19/USA/CA-CDC-IBX017296637036/2021	EPI_ISL_3659055
hCoV-19/USA/MN-CDC-IBX003413457820/2021	EPI_ISL_2013054
hCoV-19/USA/MN-CDC-IBX019603674317/2021	EPI_ISL_2013056
hCoV-19/USA/MN-CDC-IBX248296704760/2021	EPI_ISL_2013088
hCoV-19/USA/MN-CDC-IBX256161754039/2021	EPI_ISL_2013091
hCoV-19/USA/MN-CDC-IBX559506350981/2021	EPI_ISL_2013124
hCoV-19/USA/NJ-CDC-IBX421143020583/2021	EPI_ISL_2013220
hCoV-19/USA/MN-CDC-IBX734442568981/2021	EPI_ISL_2013263
hCoV-19/USA/CA-CDC-IBX001208932550/2020	EPI_ISL_2013304
hCoV-19/USA/TX-CDC-IBX036757057029/2020	EPI_ISL_2013306
hCoV-19/USA/TX-CDC-IBX369622704589/2020	EPI_ISL_2013322
hCoV-19/USA/MN-CDC-IBX856006891960/2021	EPI_ISL_2013498
hCoV-19/USA/MN-CDC-IBX695166898059/2021	EPI_ISL_2013980
hCoV-19/USA/MN-CDC-IBX062575513801/2021	EPI_ISL_2014083
hCoV-19/USA/MN-CDC-IBX318768470549/2021	EPI_ISL_2014150
hCoV-19/USA/MN-CDC-IBX766334062980/2021	EPI_ISL_2014251
hCoV-19/USA/MN-CDC-IBX791862426973/2021	EPI_ISL_2014260
hCoV-19/USA/MN-CDC-IBX999298680953/2021	EPI_ISL_2014315
hCoV-19/USA/MN-CDC-IBX280106882831/2021	EPI_ISL_2014391
hCoV-19/USA/MN-CDC-IBX680696975022/2021	EPI_ISL_2014485
hCoV-19/USA/MN-CDC-IBX081249825480/2021	EPI_ISL_2014598
hCoV-19/USA/MN-CDC-IBX394266804269/2021	EPI_ISL_2014672
hCoV-19/USA/MN-CDC-IBX786360600269/2021	EPI_ISL_2014756
hCoV-19/USA/MN-CDC-IBX463469002227/2021	EPI_ISL_2014849
hCoV-19/USA/MN-CDC-IBX463774249659/2021	EPI_ISL_2014850
hCoV-19/USA/NJ-CDC-IBX393237791431/2021	EPI_ISL_2047294
hCoV-19/USA/MN-CDC-IBX831150229623/2021	EPI_ISL_2047306
hCoV-19/USA/MN-CDC-IBX226030771327/2021	EPI_ISL_2047425
hCoV-19/USA/MN-CDC-IBX321929453905/2021	EPI_ISL_2047474
hCoV-19/USA/MN-CDC-IBX187364532953/2021	EPI_ISL_2087102
hCoV-19/USA/MN-CDC-IBX492647776516/2021	EPI_ISL_2087178
hCoV-19/USA/MN-CDC-IBX046644234037/2021	EPI_ISL_2087544
hCoV-19/USA/MN-CDC-IBX529156395791/2021	EPI_ISL_2087735
hCoV-19/USA/PA-CDC-IBX550320769721/2021	EPI_ISL_2087748
hCoV-19/USA/PA-CDC-IBX728466141634/2021	EPI_ISL_2087796
hCoV-19/USA/MN-CDC-IBX792587727663/2021	EPI_ISL_1803468
hCoV-19/USA/MN-CDC-IBX996700391076/2021	EPI_ISL_2088371
hCoV-19/USA/MN-CDC-IBX289996479999/2021	EPI_ISL_2088464
hCoV-19/USA/WV-CDC-IBX282928553034/2021	EPI_ISL_2088718
hCoV-19/USA/MN-CDC-IBX900113924893/2021	EPI_ISL_2088878
hCoV-19/USA/MN-CDC-IBX087599653651/2021	EPI_ISL_2088950
hCoV-19/USA/MN-CDC-IBX173858088628/2021	EPI_ISL_2088980
hCoV-19/USA/MN-CDC-IBX248622330134/2021	EPI_ISL_2089000
hCoV-19/USA/MN-CDC-IBX666354840980/2021	EPI_ISL_2089090
hCoV-19/USA/MN-CDC-IBX882058675877/2021	EPI_ISL_2089154
hCoV-19/USA/MN-CDC-IBX104681587546/2021	EPI_ISL_2089223
hCoV-19/USA/MN-CDC-IBX132731798073/2021	EPI_ISL_2089231
hCoV-19/USA/MN-CDC-IBX801117922490/2021	EPI_ISL_2089381
hCoV-19/USA/NY-CDC-IBX310451265201/2021	EPI_ISL_2089442
hCoV-19/USA/MN-CDC-IBX840471251889/2021	EPI_ISL_2786686
hCoV-19/USA/MN-CDC-IBX212877786680/2021	EPI_ISL_1803019
hCoV-19/USA/WV-CDC-IBX402333765095/2021	EPI_ISL_2186314
hCoV-19/USA/WV-CDC-IBX921693199107/2021	EPI_ISL_2186377
hCoV-19/USA/MN-CDC-IBX254704106986/2021	EPI_ISL_2186411
hCoV-19/USA/MN-CDC-IBX174007729188/2021	EPI_ISL_2186454
hCoV-19/USA/MN-CDC-IBX845347946251/2021	EPI_ISL_2186632
hCoV-19/USA/DE-CDC-IBX423275209566/2021	EPI_ISL_2186682
hCoV-19/USA/MN-CDC-IBX119141441149/2021	EPI_ISL_2186713
hCoV-19/USA/MN-CDC-IBX261051034358/2021	EPI_ISL_2186752
hCoV-19/USA/MN-CDC-IBX299981139563/2021	EPI_ISL_2186759
hCoV-19/USA/MN-CDC-IBX351604830445/2021	EPI_ISL_2186773
hCoV-19/USA/MN-CDC-IBX922297841917/2021	EPI_ISL_2186920
hCoV-19/USA/MN-CDC-IBX232392846446/2021	EPI_ISL_2187009
hCoV-19/USA/MN-CDC-IBX896838961931/2021	EPI_ISL_2187191
hCoV-19/USA/MN-CDC-IBX974743494898/2021	EPI_ISL_2187207
hCoV-19/USA/MN-CDC-IBX381785292539/2021	EPI_ISL_2187220
hCoV-19/USA/NJ-CDC-IBX844210797453/2021	EPI_ISL_4201812
hCoV-19/USA/MN-CDC-IBX191012698777/2021	EPI_ISL_3754602
hCoV-19/USA/MN-CDC-IBX230909975447/2021	EPI_ISL_3754607
hCoV-19/USA/MN-CDC-IBX254118421587/2021	EPI_ISL_3754616
hCoV-19/USA/MN-CDC-IBX273777130888/2021	EPI_ISL_3754619
hCoV-19/USA/MN-CDC-IBX366049306921/2021	EPI_ISL_3754637
hCoV-19/USA/MN-CDC-IBX447456315160/2021	EPI_ISL_3754652
hCoV-19/USA/MN-CDC-IBX530737367051/2021	EPI_ISL_3754670
hCoV-19/USA/MN-CDC-IBX590746338394/2021	EPI_ISL_3754681
hCoV-19/USA/MN-CDC-IBX612472137242/2021	EPI_ISL_3754687
hCoV-19/USA/MN-CDC-IBX666539597034/2021	EPI_ISL_3754698
hCoV-19/USA/MN-CDC-IBX699755530224/2021	EPI_ISL_3754707
hCoV-19/USA/MN-CDC-IBX829854294631/2021	EPI_ISL_3754733
hCoV-19/USA/MN-CDC-IBX106835426865/2021	EPI_ISL_2282264
hCoV-19/USA/MN-CDC-IBX135984173543/2021	EPI_ISL_2282269
hCoV-19/USA/MN-CDC-IBX273970044318/2021	EPI_ISL_2282284
hCoV-19/USA/NJ-CDC-IBX505004294117/2021	EPI_ISL_2282318
hCoV-19/USA/MN-CDC-IBX794429379921/2021	EPI_ISL_2282364
hCoV-19/USA/MN-CDC-IBX089263054038/2021	EPI_ISL_2282423
hCoV-19/USA/MN-CDC-IBX140078179468/2021	EPI_ISL_2282428
hCoV-19/USA/MN-CDC-IBX535556133960/2021	EPI_ISL_2282494
hCoV-19/USA/MN-CDC-IBX811764908399/2021	EPI_ISL_2282555
hCoV-19/USA/MN-CDC-IBX931467273146/2021	EPI_ISL_2282590
hCoV-19/USA/NC-CDC-IBX976403034266/2021	EPI_ISL_2282600
hCoV-19/USA/MN-CDC-IBX044671787299/2021	EPI_ISL_2282633
hCoV-19/USA/WI-CDC-IBX161868099205/2021	EPI_ISL_2282660
hCoV-19/USA/NJ-CDC-IBX198962031978/2021	EPI_ISL_2282671
hCoV-19/USA/MN-CDC-IBX430663002666/2021	EPI_ISL_2282726
hCoV-19/USA/MN-CDC-IBX532380913429/2021	EPI_ISL_2282755
hCoV-19/USA/MN-CDC-IBX577202302375/2021	EPI_ISL_2282770
hCoV-19/USA/MN-CDC-IBX639307595616/2021	EPI_ISL_2282782
hCoV-19/USA/MN-CDC-IBX699837868010/2021	EPI_ISL_2282802
hCoV-19/USA/MN-CDC-IBX710276060385/2021	EPI_ISL_2282806
hCoV-19/USA/MN-CDC-IBX730410032980/2021	EPI_ISL_2282816
hCoV-19/USA/MN-CDC-IBX840475024698/2021	EPI_ISL_2282845
hCoV-19/USA/MN-CDC-IBX089207737910/2021	EPI_ISL_2282890
hCoV-19/USA/MN-CDC-IBX440757899763/2021	EPI_ISL_2283034
hCoV-19/USA/MN-CDC-IBX514251104654/2021	EPI_ISL_2283056
hCoV-19/USA/MN-CDC-IBX774430262452/2021	EPI_ISL_2283131
hCoV-19/USA/NJ-CDC-IBX203045656723/2021	EPI_ISL_2283368
hCoV-19/USA/NJ-CDC-IBX619013970053/2021	EPI_ISL_2283480
hCoV-19/USA/NJ-CDC-IBX729398443753/2021	EPI_ISL_2283507
hCoV-19/USA/WV-CDC-IBX200344085282/2021	EPI_ISL_2284201
hCoV-19/USA/CA-CDC-IBX203037784570/2020	EPI_ISL_2313553
hCoV-19/USA/TX-CDC-IBX374583512292/2020	EPI_ISL_2313562
hCoV-19/USA/WV-CDC-IBX319248840624/2021	EPI_ISL_2313575
hCoV-19/USA/TX-CDC-IBX320603528295/2020	EPI_ISL_2313639
hCoV-19/USA/NJ-CDC-IBX273597697266/2021	EPI_ISL_2313674
hCoV-19/USA/NM-CDC-IBX719920341209/2021	EPI_ISL_2313852
hCoV-19/USA/ID-CDC-IBX865109307521/2021	EPI_ISL_2313859
hCoV-19/USA/CA-CDC-IBX499662275766/2021	EPI_ISL_2313878
hCoV-19/USA/MN-CDC-IBX750304506055/2021	EPI_ISL_2323891
hCoV-19/USA/NJ-CDC-IBX119282399894/2021	EPI_ISL_2323979
hCoV-19/USA/MN-CDC-IBX343490304764/2021	EPI_ISL_2324024
hCoV-19/USA/WV-CDC-IBX376660203345/2021	EPI_ISL_2324034
hCoV-19/USA/NJ-CDC-IBX754929308769/2021	EPI_ISL_2324095
hCoV-19/USA/CA-CDC-IBX762379360970/2021	EPI_ISL_2324098
hCoV-19/USA/OK-CDC-IBX803200599337/2021	EPI_ISL_2324107
hCoV-19/USA/MD-CDC-IBX948713230582/2021	EPI_ISL_2375768
hCoV-19/USA/MN-CDC-IBX719836684202/2021	EPI_ISL_2013151
hCoV-19/USA/CA-CDC-IBX304974032884/2020	EPI_ISL_2013317
hCoV-19/USA/MN-CDC-IBX556562836070/2021	EPI_ISL_2013123
hCoV-19/USA/MN-CDC-IBX720326753882/2021	EPI_ISL_2013468
hCoV-19/USA/MN-CDC-IBX781996942897/2021	EPI_ISL_2014258
hCoV-19/USA/MN-CDC-IBX270191851028/2021	EPI_ISL_2876055
hCoV-19/USA/MN-CDC-IBX464516046783/2021	EPI_ISL_2876061
hCoV-19/USA/WY-CDC-IBX478236336333/2021	EPI_ISL_2876062
hCoV-19/USA/OK-CDC-IBX499669038483/2021	EPI_ISL_2876063
hCoV-19/USA/NY-CDC-IBX595055400169/2021	EPI_ISL_2876068
hCoV-19/USA/MN-CDC-IBX626332615880/2021	EPI_ISL_2876070
hCoV-19/USA/ID-CDC-IBX704183346776/2021	EPI_ISL_2876071
hCoV-19/USA/CO-CDC-IBX706700229405/2021	EPI_ISL_2876073
hCoV-19/USA/MN-CDC-IBX710225478959/2021	EPI_ISL_2876074
hCoV-19/USA/WV-CDC-IBX763059651771/2021	EPI_ISL_2876076
hCoV-19/USA/WY-CDC-IBX779919441498/2021	EPI_ISL_2876077
hCoV-19/USA/NJ-CDC-IBX881247253405/2021	EPI_ISL_2876079
hCoV-19/USA/FL-CDC-IBX148437355979/2021	EPI_ISL_2876082
hCoV-19/USA/CO-CDC-IBX438047471310/2021	EPI_ISL_2876084
hCoV-19/USA/FL-CDC-IBX545960000562/2021	EPI_ISL_2876085
hCoV-19/USA/MN-CDC-IBX708088989280/2021	EPI_ISL_2877701
hCoV-19/USA/MN-CDC-IBX421782804113/2021	EPI_ISL_2014679
hCoV-19/USA/MN-CDC-IBX152203950432/2021	EPI_ISL_4245336
hCoV-19/USA/VA-CDC-IBX938211664575/2021	EPI_ISL_4245629
hCoV-19/USA/NJ-CDC-IBX170768711819/2021	EPI_ISL_4245687
hCoV-19/USA/TX-CDC-IBX216366833192/2021	EPI_ISL_4245693
hCoV-19/USA/NM-CDC-IBX222632787300/2021	EPI_ISL_4245695
hCoV-19/USA/MN-CDC-IBX223834118651/2021	EPI_ISL_4245696
hCoV-19/USA/OH-CDC-IBX121718509719/2021	EPI_ISL_4245818
hCoV-19/USA/NM-CDC-IBX768458647958/2021	EPI_ISL_4245940
hCoV-19/USA/ID-CDC-IBX019334457085/2021	EPI_ISL_4246020
hCoV-19/USA/AL-CDC-IBX020430212247/2021	EPI_ISL_4246021
hCoV-19/USA/NJ-CDC-IBX204433655063/2021	EPI_ISL_4246039
hCoV-19/USA/NM-CDC-IBX227489749512/2021	EPI_ISL_4246043
hCoV-19/USA/NJ-CDC-IBX262262060661/2021	EPI_ISL_4246045
hCoV-19/USA/NJ-CDC-IBX362002539634/2021	EPI_ISL_4246053
hCoV-19/USA/OH-CDC-IBX384032188449/2021	EPI_ISL_4246055
hCoV-19/USA/VA-CDC-IBX477609317990/2021	EPI_ISL_4246062
hCoV-19/USA/ID-CDC-IBX483197498650/2021	EPI_ISL_4246063
hCoV-19/USA/WY-CDC-IBX501951615512/2021	EPI_ISL_4246065
hCoV-19/USA/KY-CDC-IBX512886110130/2021	EPI_ISL_4246066
hCoV-19/USA/NM-CDC-IBX577805103791/2021	EPI_ISL_4246070
hCoV-19/USA/WI-CDC-IBX604165090250/2021	EPI_ISL_4246076
hCoV-19/USA/WV-CDC-IBX635348609447/2021	EPI_ISL_4246079
hCoV-19/USA/MI-CDC-IBX823398788060/2021	EPI_ISL_4246091
hCoV-19/USA/NM-CDC-IBX823981702324/2021	EPI_ISL_4246092
hCoV-19/USA/OH-CDC-IBX058057538457/2021	EPI_ISL_4246111
hCoV-19/USA/GA-CDC-IBX073036598262/2021	EPI_ISL_4246112
hCoV-19/USA/WY-CDC-IBX346425617072/2021	EPI_ISL_4246124
hCoV-19/USA/ID-CDC-IBX127914504757/2021	EPI_ISL_4246157
hCoV-19/USA/WY-CDC-IBX176172904087/2021	EPI_ISL_4246164
hCoV-19/USA/MN-CDC-IBX406360402991/2021	EPI_ISL_4246205
hCoV-19/USA/MN-CDC-IBX414221920223/2021	EPI_ISL_4246208
hCoV-19/USA/ID-CDC-IBX415748369955/2021	EPI_ISL_4246210
hCoV-19/USA/WY-CDC-IBX428185927691/2021	EPI_ISL_4246212
hCoV-19/USA/MN-CDC-IBX576400909420/2021	EPI_ISL_4246228
hCoV-19/USA/TX-CDC-IBX975053031205/2021	EPI_ISL_4246293
hCoV-19/USA/ID-CDC-IBX067414422745/2021	EPI_ISL_4246300
hCoV-19/USA/IL-CDC-IBX104822160573/2021	EPI_ISL_4246301
hCoV-19/USA/FL-CDC-IBX150888995227/2021	EPI_ISL_4246304
hCoV-19/USA/MN-CDC-IBX294306153816/2021	EPI_ISL_4246308
hCoV-19/USA/SD-CDC-IBX355456628146/2021	EPI_ISL_4246312
hCoV-19/USA/MN-CDC-IBX362791076602/2021	EPI_ISL_4246316
hCoV-19/USA/GA-CDC-IBX366691419243/2021	EPI_ISL_4246317
hCoV-19/USA/MN-CDC-IBX020402773923/2021	EPI_ISL_4246328
hCoV-19/USA/MN-CDC-IBX107415767630/2021	EPI_ISL_4246347
hCoV-19/USA/MN-CDC-IBX116772667620/2021	EPI_ISL_4246349
hCoV-19/USA/MN-CDC-IBX122103303822/2021	EPI_ISL_4246351
hCoV-19/USA/MN-CDC-IBX221966412041/2021	EPI_ISL_4246371
hCoV-19/USA/MN-CDC-IBX310977897547/2021	EPI_ISL_4246384
hCoV-19/USA/MN-CDC-IBX342948897052/2021	EPI_ISL_4246392
hCoV-19/USA/MN-CDC-IBX395253904976/2021	EPI_ISL_4246402
hCoV-19/USA/MN-CDC-IBX399865314809/2021	EPI_ISL_4246404
hCoV-19/USA/MN-CDC-IBX425857298117/2021	EPI_ISL_4246409
hCoV-19/USA/MN-CDC-IBX433150288475/2021	EPI_ISL_4246411
hCoV-19/USA/MN-CDC-IBX501804620780/2021	EPI_ISL_4246424
hCoV-19/USA/MN-CDC-IBX502307750015/2021	EPI_ISL_4246425
hCoV-19/USA/MN-CDC-IBX535386582141/2021	EPI_ISL_4246429
hCoV-19/USA/MN-CDC-IBX955855492938/2021	EPI_ISL_4246500
hCoV-19/USA/MN-CDC-IBX960409042717/2021	EPI_ISL_4246503
hCoV-19/USA/MN-CDC-IBX965797451043/2021	EPI_ISL_4246506
hCoV-19/USA/MN-CDC-IBX984725899542/2021	EPI_ISL_4246507
hCoV-19/USA/MN-CDC-IBX305655245205/2021	EPI_ISL_4246516
hCoV-19/USA/MN-CDC-IBX483516005130/2021	EPI_ISL_4246613
hCoV-19/USA/MN-CDC-IBX520478589167/2021	EPI_ISL_4246624
hCoV-19/USA/MN-CDC-IBX960068534565/2021	EPI_ISL_4246704
hCoV-19/USA/MN-CDC-IBX990544537256/2021	EPI_ISL_4246709
hCoV-19/USA/MN-CDC-IBX370532195581/2021	EPI_ISL_4246788
hCoV-19/USA/MN-CDC-IBX418424775625/2021	EPI_ISL_4246803
hCoV-19/USA/MN-CDC-IBX487164044393/2021	EPI_ISL_4246818
hCoV-19/USA/MN-CDC-IBX496159889852/2021	EPI_ISL_4246819
hCoV-19/USA/MN-CDC-IBX854332475046/2021	EPI_ISL_4246876
hCoV-19/USA/MN-CDC-IBX288596475493/2021	EPI_ISL_3020021
hCoV-19/USA/MN-CDC-IBX768337130233/2021	EPI_ISL_4390101
hCoV-19/USA/MN-CDC-IBX781859244597/2021	EPI_ISL_4383196
hCoV-19/USA/MN-CDC-IBX694766953807/2021	EPI_ISL_4382574
hCoV-19/USA/MN-CDC-IBX534174534376/2021	EPI_ISL_4382578
hCoV-19/USA/MN-CDC-IBX811987446036/2021	EPI_ISL_4382688
hCoV-19/USA/NJ-CDC-IBX573032642675/2021	EPI_ISL_4382692
hCoV-19/USA/TX-CDC-IBX201890680941/2021	EPI_ISL_4382696
hCoV-19/USA/MN-CDC-IBX077285658516/2021	EPI_ISL_4382700
hCoV-19/USA/NJ-CDC-IBX969627357325/2021	EPI_ISL_4382703
hCoV-19/USA/WV-CDC-IBX104343075834/2021	EPI_ISL_4382785
hCoV-19/USA/MN-CDC-IBX109240846276/2021	EPI_ISL_4382889
hCoV-19/USA/NJ-CDC-IBX528696752396/2021	EPI_ISL_4382930
hCoV-19/USA/MN-CDC-IBX237286896150/2021	EPI_ISL_4382960
hCoV-19/USA/TX-CDC-IBX125726254819/2020	EPI_ISL_4382994
hCoV-19/USA/MN-CDC-IBX082701273839/2021	EPI_ISL_4383053
hCoV-19/USA/MN-CDC-IBX129012075112/2021	EPI_ISL_4383057
hCoV-19/USA/MN-CDC-IBX082475421693/2021	EPI_ISL_4383076
hCoV-19/USA/MN-CDC-IBX125515057142/2021	EPI_ISL_4383208
hCoV-19/USA/MN-CDC-IBX965794487546/2021	EPI_ISL_4383082
hCoV-19/USA/WV-CDC-IBX510837114274/2021	EPI_ISL_4383145
hCoV-19/USA/MN-CDC-IBX390655034589/2021	EPI_ISL_4383211
hCoV-19/USA/MN-CDC-IBX207948930648/2021	EPI_ISL_4383186
hCoV-19/USA/MN-CDC-IBX380793686178/2021	EPI_ISL_4383385
hCoV-19/USA/MN-CDC-IBX845491006488/2021	EPI_ISL_4383458
hCoV-19/USA/MN-CDC-IBX091939423941/2021	EPI_ISL_4383488
hCoV-19/USA/MN-CDC-IBX556559997795/2021	EPI_ISL_4383556
hCoV-19/USA/NJ-CDC-IBX008707879298/2021	EPI_ISL_4383616
hCoV-19/USA/MN-CDC-IBX074835355820/2021	EPI_ISL_4383742
hCoV-19/USA/MN-CDC-IBX949673054837/2021	EPI_ISL_4383758
hCoV-19/USA/WI-CDC-IBX555059748632/2021	EPI_ISL_4383784
hCoV-19/USA/FL-CDC-IBX030276982550/2021	EPI_ISL_4383811
hCoV-19/USA/MN-CDC-IBX734858690368/2021	EPI_ISL_4383873
hCoV-19/USA/MN-CDC-IBX461355708902/2021	EPI_ISL_4384175
hCoV-19/USA/MN-CDC-IBX507810456174/2021	EPI_ISL_4384229
hCoV-19/USA/MN-CDC-IBX993428484650/2021	EPI_ISL_4384235
hCoV-19/USA/MN-CDC-IBX944424743963/2021	EPI_ISL_4384265
hCoV-19/USA/NM-CDC-IBX295540072088/2021	EPI_ISL_4384300
hCoV-19/USA/MN-CDC-IBX442081727727/2021	EPI_ISL_4384358
hCoV-19/USA/MN-CDC-IBX252555896429/2021	EPI_ISL_4384439
hCoV-19/USA/MN-CDC-IBX148322606336/2021	EPI_ISL_4384480
hCoV-19/USA/MN-CDC-IBX918578569096/2021	EPI_ISL_4384482
hCoV-19/USA/MN-CDC-IBX771942297711/2021	EPI_ISL_4384504
hCoV-19/USA/MN-CDC-IBX961466801136/2021	EPI_ISL_4384506
hCoV-19/USA/MN-CDC-IBX243734272493/2021	EPI_ISL_4384522
hCoV-19/USA/MN-CDC-IBX890963067581/2021	EPI_ISL_4384549
hCoV-19/USA/MN-CDC-IBX472787057364/2021	EPI_ISL_4384567
hCoV-19/USA/MN-CDC-IBX147890623823/2021	EPI_ISL_4384620
hCoV-19/USA/MN-CDC-IBX468960618256/2021	EPI_ISL_4384706
hCoV-19/USA/MN-CDC-IBX555595714451/2021	EPI_ISL_4384708
hCoV-19/USA/MN-CDC-IBX375164186253/2021	EPI_ISL_4384724
hCoV-19/USA/MN-CDC-IBX902091570504/2021	EPI_ISL_4384791
hCoV-19/USA/ND-CDC-IBX560765203390/2021	EPI_ISL_4384821
hCoV-19/USA/MN-CDC-IBX340541141029/2021	EPI_ISL_4384856
hCoV-19/USA/MN-CDC-IBX123838136525/2021	EPI_ISL_4384870
hCoV-19/USA/MN-CDC-IBX281345238069/2021	EPI_ISL_4384879
hCoV-19/USA/MN-CDC-IBX216310627767/2021	EPI_ISL_4384923
hCoV-19/USA/NJ-CDC-IBX786662503581/2021	EPI_ISL_4384953
hCoV-19/USA/MN-CDC-IBX055088518358/2021	EPI_ISL_4384957
hCoV-19/USA/MN-CDC-IBX404372382283/2021	EPI_ISL_3305220
hCoV-19/USA/MN-CDC-IBX666222543048/2021	EPI_ISL_3305223
hCoV-19/USA/MN-CDC-IBX698324501400/2021	EPI_ISL_3305225
hCoV-19/USA/MN-CDC-IBX831660540436/2021	EPI_ISL_3305255
hCoV-19/USA/MN-CDC-IBX559893508398/2021	EPI_ISL_3305277
hCoV-19/USA/MN-CDC-IBX900788914071/2021	EPI_ISL_4385010
hCoV-19/USA/NJ-CDC-IBX637191759124/2021	EPI_ISL_4385017
hCoV-19/USA/MN-CDC-IBX970416751214/2021	EPI_ISL_4385022
hCoV-19/USA/MN-CDC-IBX722119883081/2021	EPI_ISL_4385081
hCoV-19/USA/CA-CDC-IBX234279230686/2021	EPI_ISL_4385089
hCoV-19/USA/MN-CDC-IBX264204360014/2021	EPI_ISL_4385099
hCoV-19/USA/OH-CDC-IBX259758558191/2021	EPI_ISL_4385107
hCoV-19/USA/MN-CDC-IBX244011754313/2021	EPI_ISL_4385117
hCoV-19/USA/MN-CDC-IBX457473339765/2021	EPI_ISL_4385129
hCoV-19/USA/MN-CDC-IBX793845296535/2021	EPI_ISL_4385178
hCoV-19/USA/MN-CDC-IBX437532614807/2021	EPI_ISL_4385248
hCoV-19/USA/MN-CDC-IBX917854033356/2021	EPI_ISL_4385259
hCoV-19/USA/MN-CDC-IBX270831111001/2021	EPI_ISL_4385279
hCoV-19/USA/MN-CDC-IBX743573398065/2021	EPI_ISL_4385351
hCoV-19/USA/MN-CDC-IBX197493938586/2021	EPI_ISL_4385377
hCoV-19/USA/MN-CDC-IBX348740991955/2021	EPI_ISL_4385393
hCoV-19/USA/MN-CDC-IBX688962654083/2021	EPI_ISL_4385419
hCoV-19/USA/MN-CDC-IBX174055458688/2021	EPI_ISL_4385437
hCoV-19/USA/FL-CDC-IBX971957382014/2021	EPI_ISL_4385459
hCoV-19/USA/NY-CDC-IBX941009412862/2021	EPI_ISL_4385613
hCoV-19/USA/PA-CDC-IBX879543248331/2021	EPI_ISL_4385717
hCoV-19/USA/MN-CDC-IBX405477350312/2021	EPI_ISL_4385721
hCoV-19/USA/MN-CDC-IBX776057386808/2021	EPI_ISL_4385815
hCoV-19/USA/MN-CDC-IBX548940658992/2021	EPI_ISL_4385817
hCoV-19/USA/MN-CDC-IBX788425022138/2021	EPI_ISL_4385837
hCoV-19/USA/MN-CDC-IBX308967788448/2021	EPI_ISL_4385890
hCoV-19/USA/MN-CDC-IBX613896227566/2021	EPI_ISL_4385939
hCoV-19/USA/MN-CDC-IBX832628834610/2021	EPI_ISL_4385962
hCoV-19/USA/AL-CDC-IBX119393981814/2021	EPI_ISL_4386004
hCoV-19/USA/MN-CDC-IBX782997466216/2021	EPI_ISL_4386116
hCoV-19/USA/MN-CDC-IBX243479765738/2021	EPI_ISL_4386195
hCoV-19/USA/FL-CDC-IBX024485756284/2021	EPI_ISL_4386200
hCoV-19/USA/MN-CDC-IBX426203806473/2021	EPI_ISL_4386239
hCoV-19/USA/MN-CDC-IBX820432769157/2021	EPI_ISL_4386241
hCoV-19/USA/MN-CDC-IBX867210334248/2021	EPI_ISL_4386268
hCoV-19/USA/MN-CDC-IBX358542279700/2021	EPI_ISL_4386299
hCoV-19/USA/MN-CDC-IBX636235586683/2021	EPI_ISL_4386301
hCoV-19/USA/NJ-CDC-IBX373494750894/2021	EPI_ISL_4386380
hCoV-19/USA/MN-CDC-IBX288350380843/2021	EPI_ISL_4386420
hCoV-19/USA/MN-CDC-IBX833532513495/2021	EPI_ISL_4386427
hCoV-19/USA/PA-CDC-IBX474252462184/2021	EPI_ISL_4386489
hCoV-19/USA/MN-CDC-IBX312044294935/2021	EPI_ISL_4386648
hCoV-19/USA/MN-CDC-IBX980757079798/2021	EPI_ISL_4386666
hCoV-19/USA/MN-CDC-IBX899043622617/2021	EPI_ISL_4386967
hCoV-19/USA/MN-CDC-IBX429604876224/2021	EPI_ISL_4387082
hCoV-19/USA/MN-CDC-IBX236407434670/2021	EPI_ISL_4387129
hCoV-19/USA/MN-CDC-IBX046617163464/2021	EPI_ISL_4387140
hCoV-19/USA/NJ-CDC-IBX555818198229/2021	EPI_ISL_4387253
hCoV-19/USA/MN-CDC-IBX861334076956/2021	EPI_ISL_4387324
hCoV-19/USA/MN-CDC-IBX730727078476/2021	EPI_ISL_4387385
hCoV-19/USA/MN-CDC-IBX501016399815/2021	EPI_ISL_4387641
hCoV-19/USA/MN-CDC-IBX815727788740/2021	EPI_ISL_4387675
hCoV-19/USA/MN-CDC-IBX113936014889/2021	EPI_ISL_4387709
hCoV-19/USA/MN-CDC-IBX259751259833/2021	EPI_ISL_4387735
hCoV-19/USA/NJ-CDC-IBX494352917991/2021	EPI_ISL_4387814
hCoV-19/USA/MN-CDC-IBX625786994650/2021	EPI_ISL_4387884
hCoV-19/USA/MN-CDC-IBX464307046636/2021	EPI_ISL_4387920
hCoV-19/USA/MN-CDC-IBX416845349351/2021	EPI_ISL_4387933
hCoV-19/USA/MN-CDC-IBX178940949611/2021	EPI_ISL_4387947
hCoV-19/USA/MN-CDC-IBX713246990068/2021	EPI_ISL_4387991
hCoV-19/USA/MN-CDC-IBX547784249830/2021	EPI_ISL_4388056
hCoV-19/USA/MN-CDC-IBX410024682334/2021	EPI_ISL_4388088
hCoV-19/USA/MN-CDC-IBX333091716756/2021	EPI_ISL_4388108
hCoV-19/USA/MN-CDC-IBX024768465165/2021	EPI_ISL_4388119
hCoV-19/USA/MN-CDC-IBX185804093015/2021	EPI_ISL_4388318
hCoV-19/USA/MN-CDC-IBX547879161770/2021	EPI_ISL_4388328
hCoV-19/USA/NJ-CDC-IBX396564785037/2021	EPI_ISL_4388514
hCoV-19/USA/CA-CDC-IBX077848562444/2021	EPI_ISL_4388521
hCoV-19/USA/MN-CDC-IBX111851183468/2021	EPI_ISL_4388653
hCoV-19/USA/MN-CDC-IBX745143217805/2021	EPI_ISL_4388740
hCoV-19/USA/MN-CDC-IBX067131331505/2021	EPI_ISL_4388768
hCoV-19/USA/MN-CDC-IBX149699505196/2021	EPI_ISL_4388846
hCoV-19/USA/MN-CDC-IBX895934102561/2021	EPI_ISL_4388894
hCoV-19/USA/MN-CDC-IBX400741190136/2021	EPI_ISL_4388933
hCoV-19/USA/MN-CDC-IBX063680996320/2021	EPI_ISL_4388982
hCoV-19/USA/MN-CDC-IBX555852116907/2021	EPI_ISL_4389114
hCoV-19/USA/MN-CDC-IBX249628535514/2021	EPI_ISL_4389169
hCoV-19/USA/MN-CDC-IBX568390851717/2021	EPI_ISL_4389188
hCoV-19/USA/MN-CDC-IBX893659113858/2021	EPI_ISL_4389241
hCoV-19/USA/OK-CDC-IBX661136387188/2021	EPI_ISL_4389271
hCoV-19/USA/MN-CDC-IBX231035444245/2021	EPI_ISL_4389296
hCoV-19/USA/NJ-CDC-IBX254164248126/2021	EPI_ISL_4389298
hCoV-19/USA/MN-CDC-IBX265124527463/2021	EPI_ISL_4389316
hCoV-19/USA/MN-CDC-IBX090612369690/2021	EPI_ISL_4389340
hCoV-19/USA/MN-CDC-IBX104472044981/2021	EPI_ISL_4389349
hCoV-19/USA/MN-CDC-IBX094366102909/2021	EPI_ISL_4389439
hCoV-19/USA/MN-CDC-IBX878438636585/2021	EPI_ISL_4389451
hCoV-19/USA/MN-CDC-IBX376726467331/2021	EPI_ISL_4389458
hCoV-19/USA/MN-CDC-IBX109116939314/2021	EPI_ISL_4389462
hCoV-19/USA/MN-CDC-IBX388257270067/2021	EPI_ISL_4389536
hCoV-19/USA/MN-CDC-IBX873667153687/2021	EPI_ISL_4389552
hCoV-19/USA/MN-CDC-IBX426607093299/2021	EPI_ISL_4389560
hCoV-19/USA/MN-CDC-IBX564379482626/2021	EPI_ISL_4389564
hCoV-19/USA/MN-CDC-IBX134100121483/2021	EPI_ISL_4389574
hCoV-19/USA/MN-CDC-IBX996286220615/2021	EPI_ISL_4389585
hCoV-19/USA/MN-CDC-IBX028334832098/2021	EPI_ISL_4389586
hCoV-19/USA/MN-CDC-IBX949492362321/2021	EPI_ISL_4389640
hCoV-19/USA/MN-CDC-IBX339693790821/2021	EPI_ISL_4389657
hCoV-19/USA/MN-CDC-IBX617390160773/2021	EPI_ISL_4389686
hCoV-19/USA/MN-CDC-IBX619488321782/2021	EPI_ISL_4389758
hCoV-19/USA/MN-CDC-IBX038394549679/2021	EPI_ISL_4389800
hCoV-19/USA/MN-CDC-IBX622393796424/2021	EPI_ISL_4389802
hCoV-19/USA/MN-CDC-IBX468461582203/2021	EPI_ISL_4389808
hCoV-19/USA/MN-CDC-IBX755323685222/2021	EPI_ISL_4389847
hCoV-19/USA/NJ-CDC-IBX532149343469/2021	EPI_ISL_4389878
hCoV-19/USA/MN-CDC-IBX576469141654/2021	EPI_ISL_4389888
hCoV-19/USA/MN-CDC-IBX378953476185/2021	EPI_ISL_4389926
hCoV-19/USA/MN-CDC-IBX961165817052/2021	EPI_ISL_4389975
hCoV-19/USA/MN-CDC-IBX616562043185/2021	EPI_ISL_4390053
hCoV-19/USA/NY-CDC-IBX217349107211/2021	EPI_ISL_4390061
hCoV-19/USA/MN-CDC-IBX797488185969/2021	EPI_ISL_4390190
hCoV-19/USA/MN-CDC-IBX178570093152/2021	EPI_ISL_4390200
hCoV-19/USA/NJ-CDC-IBX734639126246/2021	EPI_ISL_4390232
hCoV-19/USA/NJ-CDC-IBX573849224094/2021	EPI_ISL_4390244
hCoV-19/USA/MN-CDC-IBX851178558458/2021	EPI_ISL_4390281
hCoV-19/USA/MN-CDC-IBX236780924656/2021	EPI_ISL_4390350
hCoV-19/USA/ND-CDC-IBX498002256074/2021	EPI_ISL_4390371
hCoV-19/USA/MN-CDC-IBX671413105646/2021	EPI_ISL_4390392
hCoV-19/USA/MN-CDC-IBX779045910273/2021	EPI_ISL_4390429
hCoV-19/USA/MN-CDC-IBX996774854333/2021	EPI_ISL_4390455
hCoV-19/USA/MN-CDC-IBX775754025776/2021	EPI_ISL_4390495
hCoV-19/USA/MN-CDC-IBX397038434114/2021	EPI_ISL_4390514
hCoV-19/USA/MN-CDC-IBX084990583441/2021	EPI_ISL_4390516
hCoV-19/USA/WI-CDC-IBX877762328155/2021	EPI_ISL_4390550
hCoV-19/USA/MN-CDC-IBX929174532564/2021	EPI_ISL_4390589
hCoV-19/USA/MN-CDC-IBX043360940766/2021	EPI_ISL_4390624
hCoV-19/USA/MN-CDC-IBX383491320525/2021	EPI_ISL_4390630
hCoV-19/USA/MN-CDC-IBX065827931271/2021	EPI_ISL_4390776
hCoV-19/USA/MN-CDC-IBX543868843246/2021	EPI_ISL_3610117
hCoV-19/USA/ID-CDC-IBX530735504307/2021	EPI_ISL_3610116
hCoV-19/USA/FL-CDC-IBX217350478200/2021	EPI_ISL_3609911
hCoV-19/USA/HI-CDC-IBX465595944923/2021	EPI_ISL_3610109
hCoV-19/USA/NM-CDC-IBX231781025547/2021	EPI_ISL_3609914
hCoV-19/USA/MN-CDC-IBX407690306668/2021	EPI_ISL_3610104
hCoV-19/USA/CA-CDC-IBX572344782649/2021	EPI_ISL_3609962
hCoV-19/USA/MN-CDC-IBX857729378012/2021	EPI_ISL_3610158
hCoV-19/USA/IA-CDC-IBX849238865184/2021	EPI_ISL_3610156
hCoV-19/USA/MN-CDC-IBX748455844395/2021	EPI_ISL_3610148
hCoV-19/USA/MN-CDC-IBX744090414694/2021	EPI_ISL_3610147
hCoV-19/USA/MN-CDC-IBX739661467941/2021	EPI_ISL_3610146
hCoV-19/USA/NJ-CDC-IBX720640442292/2021	EPI_ISL_3610144
hCoV-19/USA/MD-CDC-IBX114255147657/2021	EPI_ISL_3610015
hCoV-19/USA/MN-CDC-IBX648549448792/2021	EPI_ISL_3610132
hCoV-19/USA/NJ-CDC-IBX602774616958/2021	EPI_ISL_3610126
hCoV-19/USA/MN-CDC-IBX228632058542/2021	EPI_ISL_3610075
hCoV-19/USA/TN-CDC-IBX508812304203/2021	EPI_ISL_3610195
hCoV-19/USA/NJ-CDC-IBX472746715097/2021	EPI_ISL_3610192
hCoV-19/USA/MN-CDC-IBX249778928473/2021	EPI_ISL_3610078
hCoV-19/USA/NM-CDC-IBX138037845728/2021	EPI_ISL_3610065
hCoV-19/USA/MN-CDC-IBX091772483460/2021	EPI_ISL_3610061
hCoV-19/USA/WY-CDC-IBX889285152627/2021	EPI_ISL_3609997
hCoV-19/USA/WV-CDC-IBX156585700524/2021	EPI_ISL_3610069
hCoV-19/USA/WV-CDC-IBX013793295657/2021	EPI_ISL_3610052
hCoV-19/USA/KS-CDC-IBX091270078823/2021	EPI_ISL_3610171
hCoV-19/USA/NM-CDC-IBX778885221386/2021	EPI_ISL_3609985
hCoV-19/USA/WY-CDC-IBX786828361482/2021	EPI_ISL_3609988
hCoV-19/USA/MN-CDC-IBX991123717671/2021	EPI_ISL_3610167
hCoV-19/USA/MO-CDC-IBX275464396998/2021	EPI_ISL_3610083
hCoV-19/USA/MN-CDC-IBX266709177839/2021	EPI_ISL_3610081
hCoV-19/USA/NM-CDC-IBX311636960513/2021	EPI_ISL_3610089
hCoV-19/USA/MN-CDC-IBX390526358806/2021	EPI_ISL_4385966
hCoV-19/USA/MN-CDC-IBX120161937259/2021	EPI_ISL_4019927
hCoV-19/USA/MN-CDC-IBX157947346687/2021	EPI_ISL_4019931
hCoV-19/USA/WY-CDC-IBX725762130923/2021	EPI_ISL_4020008
hCoV-19/USA/MN-CDC-IBX795270823991/2021	EPI_ISL_4020038
hCoV-19/USA/MN-CDC-IBX806645024414/2021	EPI_ISL_4020042
hCoV-19/USA/NJ-CDC-IBX934995759621/2021	EPI_ISL_4020056
hCoV-19/USA/SC-CDC-IBX177801309104/2021	EPI_ISL_4020065
hCoV-19/USA/MN-CDC-IBX010910931835/2021	EPI_ISL_4021080
hCoV-19/USA/TX-CDC-IBX226651624143/2021	EPI_ISL_4021178
hCoV-19/USA/MN-CDC-IBX401548310595/2021	EPI_ISL_4021186
hCoV-19/USA/MN-CDC-IBX157117122832/2021	EPI_ISL_4021203
hCoV-19/USA/MN-CDC-IBX175290872619/2021	EPI_ISL_4021204
hCoV-19/USA/MN-CDC-IBX393209879295/2021	EPI_ISL_4021213
hCoV-19/USA/FL-CDC-IBX495555782350/2021	EPI_ISL_4021217
hCoV-19/USA/NM-CDC-IBX524620061996/2021	EPI_ISL_4021219
hCoV-19/USA/MN-CDC-IBX530896869239/2021	EPI_ISL_4021220
hCoV-19/USA/MN-CDC-IBX707490626281/2021	EPI_ISL_4021224
hCoV-19/USA/OH-CDC-IBX761457186970/2021	EPI_ISL_4021227
hCoV-19/USA/MN-CDC-IBX975572635737/2021	EPI_ISL_4021232
hCoV-19/USA/WV-CDC-IBX331618013300/2021	EPI_ISL_4021234
hCoV-19/USA/MN-CDC-IBX243974809802/2021	EPI_ISL_4021241
hCoV-19/USA/MN-CDC-IBX287355972884/2021	EPI_ISL_4021242
hCoV-19/USA/OH-CDC-IBX467688475506/2021	EPI_ISL_4021251
hCoV-19/USA/NJ-CDC-IBX705724551403/2021	EPI_ISL_4021253
hCoV-19/USA/OH-CDC-IBX882457608046/2021	EPI_ISL_4021256
hCoV-19/USA/OH-CDC-IBX170447890563/2021	EPI_ISL_4021261
hCoV-19/USA/WV-CDC-IBX180367471391/2021	EPI_ISL_4021262
hCoV-19/USA/NY-CDC-IBX217220348389/2021	EPI_ISL_4384074
hCoV-19/USA/MN-CDC-IBX514823726312/2021	EPI_ISL_4383610
hCoV-19/USA/MN-CDC-IBX552066878862/2021	EPI_ISL_4382757
hCoV-19/USA/MN-CDC-IBX591830908909/2021	EPI_ISL_4534031
hCoV-19/USA/MN-CDC-IBX585447682419/2021	EPI_ISL_2047482
hCoV-19/USA/MN-CDC-IBX987255505314/2021	EPI_ISL_4541448
hCoV-19/USA/MN-CDC-IBX037797888614/2021	EPI_ISL_4541539
hCoV-19/USA/WY-CDC-IBX620656116776/2021	EPI_ISL_4541306
hCoV-19/USA/PA-CDC-IBX398113444225/2021	EPI_ISL_4541646
hCoV-19/USA/MN-CDC-IBX533649091033/2021	EPI_ISL_4541682
hCoV-19/USA/MN-CDC-IBX596398921072/2021	EPI_ISL_4541701
hCoV-19/USA/OH-CDC-IBX679652211453/2021	EPI_ISL_4541727
hCoV-19/USA/MN-CDC-IBX738214023510/2021	EPI_ISL_4541742
hCoV-19/USA/MN-CDC-IBX750545689008/2021	EPI_ISL_4541747
hCoV-19/USA/MN-CDC-IBX813633685156/2021	EPI_ISL_4541764
hCoV-19/USA/MN-CDC-IBX918696217025/2021	EPI_ISL_4541791
hCoV-19/USA/WI-CDC-IBX948042247123/2021	EPI_ISL_4541799
hCoV-19/USA/CT-CDC-IBX311934997003/2021	EPI_ISL_4542101
hCoV-19/USA/WV-CDC-IBX415590163794/2021	EPI_ISL_4542109
hCoV-19/USA/MN-CDC-IBX435029826051/2021	EPI_ISL_4542337
hCoV-19/USA/MN-CDC-IBX649871724387/2021	EPI_ISL_4807193
hCoV-19/USA/MN-CDC-IBX933192024980/2021	EPI_ISL_4807906
hCoV-19/USA/MN-CDC-IBX877501465046/2021	EPI_ISL_4808028
hCoV-19/USA/MN-CDC-IBX886207813417/2021	EPI_ISL_4808031
hCoV-19/USA/MN-CDC-IBX929761835097/2021	EPI_ISL_4808058
hCoV-19/USA/MN-CDC-IBX816411738349/2021	EPI_ISL_4808145
hCoV-19/USA/MN-CDC-IBX797990486639/2021	EPI_ISL_4808146
hCoV-19/USA/PA-CDC-IBX932204875252/2021	EPI_ISL_4808152
hCoV-19/USA/MN-CDC-IBX963656417895/2021	EPI_ISL_4808157
hCoV-19/USA/MN-CDC-IBX987835198734/2021	EPI_ISL_4808163
hCoV-19/USA/MN-CDC-IBX933595506447/2021	EPI_ISL_4808166
hCoV-19/USA/MN-CDC-IBX117152832451/2021	EPI_ISL_4808177
hCoV-19/USA/MN-CDC-IBX867729297916/2021	EPI_ISL_4808180
hCoV-19/USA/MN-CDC-IBX121913343111/2021	EPI_ISL_4808191
hCoV-19/USA/ND-CDC-IBX060821774336/2021	EPI_ISL_4808206
hCoV-19/USA/MN-CDC-IBX451276414198/2021	EPI_ISL_4808233
hCoV-19/USA/MN-CDC-IBX263432273206/2021	EPI_ISL_4808248
hCoV-19/USA/MN-CDC-IBX382842786169/2021	EPI_ISL_4808263
hCoV-19/USA/MN-CDC-IBX516386938371/2021	EPI_ISL_4808273
hCoV-19/USA/WI-CDC-IBX877278843377/2021	EPI_ISL_4808282
hCoV-19/USA/MN-CDC-IBX152384105125/2021	EPI_ISL_4808283
hCoV-19/USA/PA-CDC-IBX733818293313/2021	EPI_ISL_4808286
hCoV-19/USA/PA-CDC-IBX193752593425/2021	EPI_ISL_4808300
hCoV-19/USA/MN-CDC-IBX624624303496/2021	EPI_ISL_4808303
hCoV-19/USA/MN-CDC-IBX583707813904/2021	EPI_ISL_4808310
hCoV-19/USA/MN-CDC-IBX017531835856/2021	EPI_ISL_4808316
hCoV-19/USA/MN-CDC-IBX586777040671/2021	EPI_ISL_4808341
hCoV-19/USA/MN-CDC-IBX599768628703/2021	EPI_ISL_4808342
hCoV-19/USA/MN-CDC-IBX667293242286/2021	EPI_ISL_4808363
hCoV-19/USA/MN-CDC-IBX617253502028/2021	EPI_ISL_4808366
hCoV-19/USA/MN-CDC-IBX392163326236/2021	EPI_ISL_4808370
hCoV-19/USA/MN-CDC-IBX347920706159/2021	EPI_ISL_4808377
hCoV-19/USA/MN-CDC-IBX319955430933/2021	EPI_ISL_4808379
hCoV-19/USA/MN-CDC-IBX267226610766/2021	EPI_ISL_4808399
hCoV-19/USA/MN-CDC-IBX924191110232/2021	EPI_ISL_4808454
hCoV-19/USA/MN-CDC-IBX396750727323/2021	EPI_ISL_4808465
hCoV-19/USA/MN-CDC-IBX440160556985/2021	EPI_ISL_4808488
hCoV-19/USA/MN-CDC-IBX575254293558/2021	EPI_ISL_4808518
hCoV-19/USA/MN-CDC-IBX185246238241/2021	EPI_ISL_4808551
hCoV-19/USA/MN-CDC-IBX536828057625/2021	EPI_ISL_4808571
hCoV-19/USA/MN-CDC-IBX508825246337/2021	EPI_ISL_4808573
hCoV-19/USA/MN-CDC-IBX984475472469/2021	EPI_ISL_4817305
hCoV-19/USA/ID-CDC-IBX016920108219/2021	EPI_ISL_4817138
hCoV-19/USA/OH-CDC-IBX770324672588/2021	EPI_ISL_4817158
hCoV-19/USA/NM-CDC-IBX199805522206/2021	EPI_ISL_4817178
hCoV-19/USA/NM-CDC-IBX270276145203/2021	EPI_ISL_4817198
hCoV-19/USA/ID-CDC-IBX341027463005/2021	EPI_ISL_4817243
hCoV-19/USA/MN-CDC-IBX248979321080/2021	EPI_ISL_4817351
hCoV-19/USA/MN-CDC-IBX133550289974/2021	EPI_ISL_4817385
hCoV-19/USA/MN-CDC-IBX899741336260/2021	EPI_ISL_4817402
hCoV-19/USA/NJ-CDC-IBX349454590250/2021	EPI_ISL_4817412
hCoV-19/USA/MN-CDC-IBX302540584127/2021	EPI_ISL_4817421
hCoV-19/USA/MN-CDC-IBX240388928816/2021	EPI_ISL_4817433
hCoV-19/USA/MN-CDC-IBX997852964538/2021	EPI_ISL_4817451
hCoV-19/USA/MN-CDC-IBX141983159320/2021	EPI_ISL_4817470
hCoV-19/USA/WA-CDC-IBX535128599652/2021	EPI_ISL_4817543
hCoV-19/USA/OH-CDC-IBX008112634632/2021	EPI_ISL_4817557
hCoV-19/USA/NJ-CDC-IBX679732228358/2021	EPI_ISL_4817562
hCoV-19/USA/NJ-CDC-IBX658169655099/2021	EPI_ISL_4817563
hCoV-19/USA/MD-CDC-IBX776622312735/2021	EPI_ISL_4817567
hCoV-19/USA/ID-CDC-IBX020024782302/2021	EPI_ISL_4817580
hCoV-19/USA/MD-CDC-IBX197848203902/2021	EPI_ISL_4817806
hCoV-19/USA/IL-CDC-IBX040006715261/2021	EPI_ISL_4817860
hCoV-19/USA/NM-CDC-IBX002811767037/2021	EPI_ISL_4817872
hCoV-19/USA/WY-CDC-IBX658161749610/2021	EPI_ISL_4817876
hCoV-19/USA/ID-CDC-IBX537207904612/2021	EPI_ISL_4817881
hCoV-19/USA/ID-CDC-IBX370123248508/2021	EPI_ISL_4817888
hCoV-19/USA/MN-CDC-IBX367025073694/2021	EPI_ISL_4821636
hCoV-19/USA/MN-CDC-IBX142157210325/2021	EPI_ISL_4821881
hCoV-19/USA/MN-CDC-IBX001440410506/2021	EPI_ISL_4821890
hCoV-19/USA/MN-CDC-IBX519337327712/2021	EPI_ISL_4821935
hCoV-19/USA/MN-CDC-IBX137477089217/2021	EPI_ISL_4822111
hCoV-19/USA/CO-CDC-IBX150736650439/2021	EPI_ISL_4822278
hCoV-19/USA/MN-CDC-IBX916849942231/2021	EPI_ISL_4822941
hCoV-19/USA/MN-CDC-IBX831210174865/2021	EPI_ISL_4822952
hCoV-19/USA/MN-CDC-IBX808493975660/2021	EPI_ISL_4822957
hCoV-19/USA/MN-CDC-IBX553478842151/2021	EPI_ISL_4822973
hCoV-19/USA/MN-CDC-IBX648564893638/2021	EPI_ISL_4822992
hCoV-19/USA/MN-CDC-IBX535806956451/2021	EPI_ISL_4822999
hCoV-19/USA/MN-CDC-IBX143876524567/2021	EPI_ISL_4823011
hCoV-19/USA/MN-CDC-IBX789395629809/2021	EPI_ISL_4823028
hCoV-19/USA/MN-CDC-IBX824729895358/2021	EPI_ISL_4823031
hCoV-19/USA/MN-CDC-IBX434249783003/2021	EPI_ISL_4823068
hCoV-19/USA/MN-CDC-IBX700831309680/2021	EPI_ISL_4823148
hCoV-19/USA/CA-CDC-IBX931744616998/2021	EPI_ISL_4823156
hCoV-19/USA/WV-CDC-IBX256470135948/2021	EPI_ISL_4823159
hCoV-19/USA/MN-CDC-IBX796104636284/2021	EPI_ISL_4823161
hCoV-19/USA/NJ-CDC-IBX503579131686/2021	EPI_ISL_4823164
hCoV-19/USA/MN-CDC-IBX408350950306/2021	EPI_ISL_4823168
hCoV-19/USA/MN-CDC-IBX698700611437/2021	EPI_ISL_4823177
hCoV-19/USA/MN-CDC-IBX682657171274/2021	EPI_ISL_4823184
hCoV-19/USA/MN-CDC-IBX589517938725/2021	EPI_ISL_4823185
hCoV-19/USA/MN-CDC-IBX703715049789/2021	EPI_ISL_4823188
hCoV-19/USA/MN-CDC-IBX785290955354/2021	EPI_ISL_4823197
hCoV-19/USA/MN-CDC-IBX132009836876/2021	EPI_ISL_4823212
hCoV-19/USA/MN-CDC-IBX876983665925/2021	EPI_ISL_4823218
hCoV-19/USA/MN-CDC-IBX023133169039/2021	EPI_ISL_4823220
hCoV-19/USA/MN-CDC-IBX920726915411/2021	EPI_ISL_4823244
hCoV-19/USA/MN-CDC-IBX447050082696/2021	EPI_ISL_4823245
hCoV-19/USA/PA-CDC-IBX086661729393/2021	EPI_ISL_4823274
hCoV-19/USA/MD-CDC-IBX693554617461/2021	EPI_ISL_4246939
hCoV-19/USA/WA-CDC-IBX987887346051/2021	EPI_ISL_4246294
hCoV-19/USA/AL-CDC-IBX449307321620/2021	EPI_ISL_4246059
hCoV-19/USA/NM-CDC-IBX411061261296/2021	EPI_ISL_4246056
hCoV-19/USA/MN-CDC-IBX173658595451/2021	EPI_ISL_4246162
hCoV-19/USA/CA-CDC-IBX163077850855/2021	EPI_ISL_4246161
hCoV-19/USA/MN-CDC-IBX905550467272/2021	EPI_ISL_4246281
hCoV-19/USA/MN-CDC-IBX947551843918/2021	EPI_ISL_4246288
hCoV-19/USA/FL-CDC-IBX930889687714/2021	EPI_ISL_4246285
hCoV-19/USA/MN-CDC-IBX173891664737/2021	EPI_ISL_4246163
hCoV-19/USA/OH-CDC-IBX319454249395/2021	EPI_ISL_4246192
hCoV-19/USA/MN-CDC-IBX321222264823/2021	EPI_ISL_4246193
hCoV-19/USA/MN-CDC-IBX316310383731/2021	EPI_ISL_4246190
hCoV-19/USA/MN-CDC-IBX267069602912/2021	EPI_ISL_4246181
hCoV-19/USA/NM-CDC-IBX285610240370/2021	EPI_ISL_4246187
hCoV-19/USA/NM-CDC-IBX488076233702/2021	EPI_ISL_4246064
hCoV-19/USA/MN-CDC-IBX009820814729/2021	EPI_ISL_4246137
hCoV-19/USA/OH-CDC-IBX715901336461/2021	EPI_ISL_4246253
hCoV-19/USA/NY-CDC-IBX403984444026/2021	EPI_ISL_4246128
hCoV-19/USA/OH-CDC-IBX884876987540/2021	EPI_ISL_4246277
hCoV-19/USA/NM-CDC-IBX106525618360/2021	EPI_ISL_4246152
hCoV-19/USA/ID-CDC-IBX764550970732/2021	EPI_ISL_4246260
hCoV-19/USA/DE-CDC-IBX076267028532/2021	EPI_ISL_4246147
hCoV-19/USA/TX-CDC-IBX783415736994/2021	EPI_ISL_4246264
hCoV-19/USA/CA-CDC-IBX780419489788/2021	EPI_ISL_4246263
hCoV-19/USA/NM-CDC-IBX060301588122/2021	EPI_ISL_4246142
hCoV-19/USA/OH-CDC-IBX147740137766/2021	EPI_ISL_4245821
hCoV-19/USA/ID-CDC-IBX859952511841/2021	EPI_ISL_4246095
hCoV-19/USA/WA-CDC-IBX819765923914/2021	EPI_ISL_4246090
hCoV-19/USA/NM-CDC-IBX908588078939/2021	EPI_ISL_4246099
hCoV-19/USA/TX-CDC-IBX194911380084/2021	EPI_ISL_4245999
hCoV-19/USA/WY-CDC-IBX910276686357/2021	EPI_ISL_4245965
hCoV-19/USA/TX-CDC-IBX797997062516/2021	EPI_ISL_4245948
hCoV-19/USA/PA-CDC-IBX240157388440/2021	EPI_ISL_4245830
hCoV-19/USA/NM-CDC-IBX970970609416/2021	EPI_ISL_4245974
hCoV-19/USA/MN-CDC-IBX463360284072/2021	EPI_ISL_4246215
hCoV-19/USA/MN-CDC-IBX428377315484/2021	EPI_ISL_4246213
hCoV-19/USA/GA-CDC-IBX078867294102/2021	EPI_ISL_4246114
hCoV-19/USA/MN-CDC-IBX605957178033/2021	EPI_ISL_4246233
hCoV-19/USA/PA-CDC-IBX582620561977/2021	EPI_ISL_4246229
hCoV-19/USA/GA-CDC-IBX028368302829/2021	EPI_ISL_4246107
hCoV-19/USA/IN-CDC-IBX556867704947/2021	EPI_ISL_4246225
hCoV-19/USA/MN-CDC-IBX483745702689/2021	EPI_ISL_4246221
hCoV-19/USA/OH-CDC-IBX357757189937/2021	EPI_ISL_4246315
hCoV-19/USA/MN-CDC-IBX901946060913/2021	EPI_ISL_4246491
hCoV-19/USA/MN-CDC-IBX276757366866/2021	EPI_ISL_4246378
hCoV-19/USA/MN-CDC-IBX251959503926/2021	EPI_ISL_4246375
hCoV-19/USA/MN-CDC-IBX210869650529/2021	EPI_ISL_4246367
hCoV-19/USA/MN-CDC-IBX170148172308/2021	EPI_ISL_4246361
hCoV-19/USA/MN-CDC-IBX339729888264/2021	EPI_ISL_4246391
hCoV-19/USA/MN-CDC-IBX071897330288/2021	EPI_ISL_4246729
hCoV-19/USA/MN-CDC-IBX172479787905/2021	EPI_ISL_4246513
hCoV-19/USA/MN-CDC-IBX963639640276/2021	EPI_ISL_4246504
hCoV-19/USA/MN-CDC-IBX525686418915/2021	EPI_ISL_4246625
hCoV-19/USA/MN-CDC-IBX954053192880/2021	EPI_ISL_4246703
hCoV-19/USA/MN-CDC-IBX076798583080/2021	EPI_ISL_4246339
hCoV-19/USA/MN-CDC-IBX073395328784/2021	EPI_ISL_4246338
hCoV-19/USA/MN-CDC-IBX738847247336/2021	EPI_ISL_4246459
hCoV-19/USA/MN-CDC-IBX319723659318/2021	EPI_ISL_4246574
hCoV-19/USA/WI-CDC-IBX299201746437/2021	EPI_ISL_4246570
hCoV-19/USA/MN-CDC-IBX016369085244/2021	EPI_ISL_4246326
hCoV-19/USA/MN-CDC-IBX676558938169/2021	EPI_ISL_4246445
hCoV-19/USA/MN-CDC-IBX262124332628/2021	EPI_ISL_4246565
hCoV-19/USA/MN-CDC-IBX876961271147/2021	EPI_ISL_4246685
hCoV-19/USA/MN-CDC-IBX645255659125/2021	EPI_ISL_4246441
hCoV-19/USA/MN-CDC-IBX154339917684/2021	EPI_ISL_4246357
hCoV-19/USA/MN-CDC-IBX415210491495/2021	EPI_ISL_4246594
hCoV-19/USA/MN-CDC-IBX382448498045/2021	EPI_ISL_4246588
hCoV-19/USA/MN-CDC-IBX769115104124/2021	EPI_ISL_4246465
hCoV-19/USA/MN-CDC-IBX758302548658/2021	EPI_ISL_4246464
hCoV-19/USA/NC-CDC-IBX752254769044/2021	EPI_ISL_4246461
hCoV-19/USA/MN-CDC-IBX083886487299/2021	EPI_ISL_4246538
hCoV-19/USA/MN-CDC-IBX657752418239/2021	EPI_ISL_4246655
hCoV-19/USA/MN-CDC-IBX647759987617/2021	EPI_ISL_4246651
hCoV-19/USA/MN-CDC-IBX271958967051/2021	EPI_ISL_4246769
hCoV-19/USA/MN-CDC-IBX613162497374/2021	EPI_ISL_4246438
hCoV-19/USA/MN-CDC-IBX613037777292/2021	EPI_ISL_4246437
hCoV-19/USA/MN-CDC-IBX581707669960/2021	EPI_ISL_4246436
hCoV-19/USA/CO-CDC-IBX795645459815/2021	EPI_ISL_4246675
hCoV-19/USA/MN-CDC-IBX551018059251/2021	EPI_ISL_4246432
hCoV-19/USA/MN-CDC-IBX767931426392/2021	EPI_ISL_4246673
hCoV-19/USA/WV-CDC-IBX482902641254/2021	EPI_ISL_2313580
hCoV-19/USA/MN-CDC-IBX200245302774/2021	EPI_ISL_2313711
hCoV-19/USA/TX-CDC-IBX174848918580/2020	EPI_ISL_2313626
hCoV-19/USA/NJ-CDC-IBX182027990281/2021	EPI_ISL_2313670
hCoV-19/USA/TX-CDC-IBX363148237000/2020	EPI_ISL_2313557
hCoV-19/USA/MN-CDC-IBX042272680028/2021	EPI_ISL_2313663
hCoV-19/USA/TX-CDC-IBX373221439402/2021	EPI_ISL_2313644
hCoV-19/USA/MN-CDC-IBX106305637804/2021	EPI_ISL_4139913
hCoV-19/USA/MN-CDC-IBX978106216402/2021	EPI_ISL_4139906
hCoV-19/USA/NM-CDC-IBX939799652863/2021	EPI_ISL_4140082
hCoV-19/USA/MN-CDC-IBX901894928475/2021	EPI_ISL_4140072
hCoV-19/USA/MN-CDC-IBX732926775760/2021	EPI_ISL_4139871
hCoV-19/USA/MN-CDC-IBX636029075807/2021	EPI_ISL_4139858
hCoV-19/USA/MN-CDC-IBX364852387037/2021	EPI_ISL_4139978
hCoV-19/USA/OH-CDC-IBX221005061655/2021	EPI_ISL_4139960
hCoV-19/USA/MN-CDC-IBX283604482448/2021	EPI_ISL_4139816
hCoV-19/USA/MN-CDC-IBX029576657809/2021	EPI_ISL_4139773
hCoV-19/USA/MN-CDC-IBX891420674129/2021	EPI_ISL_4140068
hCoV-19/USA/FL-CDC-IBX847577402787/2021	EPI_ISL_4140058
hCoV-19/USA/MN-CDC-IBX733734730636/2021	EPI_ISL_4140043
hCoV-19/USA/TX-CDC-IBX626172888732/2021	EPI_ISL_4140031
hCoV-19/USA/MN-CDC-IBX540860550115/2021	EPI_ISL_4139513
hCoV-19/USA/MN-CDC-IBX492196266781/2021	EPI_ISL_4139500
hCoV-19/USA/MN-CDC-IBX110587464936/2021	EPI_ISL_4139605
hCoV-19/USA/MN-CDC-IBX311942897895/2021	EPI_ISL_4139476
hCoV-19/USA/MN-CDC-IBX320989521699/2021	EPI_ISL_4139477
hCoV-19/USA/NY-CDC-IBX238864788124/2021	EPI_ISL_4139469
hCoV-19/USA/MN-CDC-IBX096008132220/2021	EPI_ISL_4139451
hCoV-19/USA/MN-CDC-IBX287263750642/2021	EPI_ISL_4139579
hCoV-19/USA/MN-CDC-IBX205002553592/2021	EPI_ISL_4139577
hCoV-19/USA/MN-CDC-IBX110111605795/2021	EPI_ISL_4139456
hCoV-19/USA/MN-CDC-IBX201702210303/2021	EPI_ISL_4139573
hCoV-19/USA/MN-CDC-IBX597321334311/2021	EPI_ISL_4139688
hCoV-19/USA/MN-CDC-IBX953990368519/2021	EPI_ISL_4139557
hCoV-19/USA/MN-CDC-IBX523479418658/2021	EPI_ISL_4139674
hCoV-19/USA/TX-CDC-IBX343230244617/2021	EPI_ISL_4139432
hCoV-19/USA/MN-CDC-IBX946675572958/2021	EPI_ISL_4139556
hCoV-19/USA/MN-CDC-IBX739394959598/2021	EPI_ISL_4139539
hCoV-19/USA/MN-CDC-IBX715108734125/2021	EPI_ISL_4139534
hCoV-19/USA/NY-CDC-IBX000890192884/2021	EPI_ISL_4139264
hCoV-19/USA/MN-CDC-IBX401029306800/2021	EPI_ISL_4139494
hCoV-19/USA/MN-CDC-IBX405086894509/2021	EPI_ISL_4139495
hCoV-19/USA/MN-CDC-IBX492134989900/2021	EPI_ISL_4139499
hCoV-19/USA/MN-CDC-IBX347973171480/2021	EPI_ISL_4139481
hCoV-19/USA/MN-CDC-IBX382003684436/2021	EPI_ISL_4139488
hCoV-19/USA/MN-CDC-IBX451928909698/2021	EPI_ISL_3523582
hCoV-19/USA/MN-CDC-IBX111513419589/2021	EPI_ISL_3523341
hCoV-19/USA/MN-CDC-IBX829801086154/2021	EPI_ISL_3523469
hCoV-19/USA/MN-CDC-IBX821674242813/2021	EPI_ISL_3523467
hCoV-19/USA/MN-CDC-IBX477518642940/2021	EPI_ISL_3523590
hCoV-19/USA/TX-CDC-IBX498690173492/2021	EPI_ISL_3523681
hCoV-19/USA/MN-CDC-IBX297704264661/2021	EPI_ISL_3523564
hCoV-19/USA/GA-CDC-IBX335768357347/2021	EPI_ISL_3523570
hCoV-19/USA/MN-CDC-IBX233960635408/2021	EPI_ISL_3523548
hCoV-19/USA/MN-CDC-IBX921041642417/2021	EPI_ISL_3523664
hCoV-19/USA/MN-CDC-IBX921757296499/2021	EPI_ISL_3523665
hCoV-19/USA/MN-CDC-IBX276541604363/2021	EPI_ISL_3523559
hCoV-19/USA/MN-CDC-IBX253777803587/2021	EPI_ISL_3523554
hCoV-19/USA/MN-CDC-IBX243834644842/2021	EPI_ISL_3523552
hCoV-19/USA/MN-CDC-IBX777210557691/2021	EPI_ISL_3523641
hCoV-19/USA/MN-CDC-IBX760179612419/2021	EPI_ISL_3523640
hCoV-19/USA/MN-CDC-IBX515546762316/2021	EPI_ISL_3523411
hCoV-19/USA/MN-CDC-IBX169853212016/2021	EPI_ISL_3523535
hCoV-19/USA/MN-CDC-IBX697246371576/2021	EPI_ISL_3523629
hCoV-19/USA/MN-CDC-IBX043032277383/2021	EPI_ISL_3523517
hCoV-19/USA/MN-CDC-IBX731293570675/2021	EPI_ISL_3523635
hCoV-19/USA/MN-CDC-IBX718041802702/2021	EPI_ISL_3523632
hCoV-19/USA/MN-CDC-IBX552435577270/2021	EPI_ISL_3523604
hCoV-19/USA/CA-CDC-IBX321127564596/2020	EPI_ISL_1512864
hCoV-19/USA/MN-CDC-IBX239337760437/2021	EPI_ISL_1512969
hCoV-19/USA/MN-CDC-IBX138024142030/2021	EPI_ISL_1512967
hCoV-19/USA/CA-CDC-IBX464968215060/2020	EPI_ISL_1512963
hCoV-19/USA/TX-CDC-IBX127961048554/2020	EPI_ISL_1512791
hCoV-19/USA/FL-CDC-IBX859459203003/2020	EPI_ISL_1512879
hCoV-19/USA/GA-CDC-IBX010648008278/2021	EPI_ISL_3539128
hCoV-19/USA/MN-CDC-IBX726083541313/2021	EPI_ISL_3539141
hCoV-19/USA/MN-CDC-IBX050931643835/2021	EPI_ISL_3539130
hCoV-19/USA/MN-CDC-IBX626808386515/2021	EPI_ISL_3539152
hCoV-19/USA/MN-CDC-IBX859021939499/2021	EPI_ISL_3539157
hCoV-19/USA/CA-CDC-IBX283490557302/2021	EPI_ISL_3539134
hCoV-19/USA/MN-CDC-IBX618812286669/2021	EPI_ISL_1692410
hCoV-19/USA/MN-CDC-IBX720543794233/2021	EPI_ISL_2283110
hCoV-19/USA/NJ-CDC-IBX219649771984/2021	EPI_ISL_2283375
hCoV-19/USA/WV-CDC-IBX111732341907/2021	EPI_ISL_1702259
hCoV-19/USA/MN-CDC-IBX594223421618/2021	EPI_ISL_2786670
hCoV-19/USA/MN-CDC-IBX452354550864/2021	EPI_ISL_2786660
hCoV-19/USA/MN-CDC-IBX307824176091/2021	EPI_ISL_2600321
hCoV-19/USA/NJ-CDC-IBX338448340212/2021	EPI_ISL_4019954
hCoV-19/USA/NJ-CDC-IBX223794789988/2021	EPI_ISL_4387657
hCoV-19/USA/MN-CDC-IBX148321720473/2021	EPI_ISL_4388017
hCoV-19/USA/MN-CDC-IBX905490022697/2021	EPI_ISL_4388230
hCoV-19/USA/MN-CDC-IBX836613088640/2021	EPI_ISL_4388296
hCoV-19/USA/MN-CDC-IBX623290146558/2021	EPI_ISL_4387972
hCoV-19/USA/MD-CDC-IBX410988549681/2021	EPI_ISL_4387756
hCoV-19/USA/MN-CDC-IBX219624531093/2021	EPI_ISL_4387931
hCoV-19/USA/MN-CDC-IBX634547466313/2021	EPI_ISL_4387309
hCoV-19/USA/MN-CDC-IBX207037064783/2021	EPI_ISL_4387042
hCoV-19/USA/NV-CDC-IBX984241652679/2021	EPI_ISL_4387177
hCoV-19/USA/MN-CDC-IBX951504422592/2021	EPI_ISL_4387265
hCoV-19/USA/WI-CDC-IBX048508278845/2021	EPI_ISL_4386989
hCoV-19/USA/MN-CDC-IBX949417081999/2021	EPI_ISL_4390606
hCoV-19/USA/MN-CDC-IBX799419308614/2021	EPI_ISL_4390690
hCoV-19/USA/NJ-CDC-IBX639232939575/2021	EPI_ISL_1692416
hCoV-19/USA/MN-CDC-IBX149066665104/2021	EPI_ISL_1693142
hCoV-19/USA/MN-CDC-IBX845284058557/2021	EPI_ISL_1693283
hCoV-19/USA/MN-CDC-IBX981928907008/2021	EPI_ISL_1693313
hCoV-19/USA/MN-CDC-IBX073439119676/2021	EPI_ISL_1693337
hCoV-19/USA/NJ-CDC-IBX588124729533/2021	EPI_ISL_1693224
hCoV-19/USA/MN-CDC-IBX090603082362/2021	EPI_ISL_1693341
hCoV-19/USA/NJ-CDC-IBX586891784322/2021	EPI_ISL_6544252
hCoV-19/USA/NJ-CDC-IBX929826505201/2021	EPI_ISL_6544321
hCoV-19/USA/ID-CDC-IBX316311151619/2021	EPI_ISL_6544218
hCoV-19/USA/NJ-CDC-IBX454478649455/2021	EPI_ISL_6544212
hCoV-19/USA/MN-CDC-IBX567034477644/2021	EPI_ISL_6544103
hCoV-19/USA/MN-CDC-IBX858117960371/2021	EPI_ISL_6543881
hCoV-19/USA/MN-CDC-IBX427192099892/2021	EPI_ISL_6543826
hCoV-19/USA/NM-CDC-IBX207782230005/2021	EPI_ISL_6543972
hCoV-19/USA/MN-CDC-IBX736977301927/2021	EPI_ISL_6543924
hCoV-19/USA/MN-CDC-IBX757328682463/2021	EPI_ISL_6543811
hCoV-19/USA/MN-CDC-IBX368785898808/2021	EPI_ISL_6543805
hCoV-19/USA/WI-CDC-IBX342314725748/2021	EPI_ISL_6544086
hCoV-19/USA/MN-CDC-IBX519203784799/2021	EPI_ISL_6544098
hCoV-19/USA/MN-CDC-IBX459626431474/2021	EPI_ISL_6544092
hCoV-19/USA/MN-CDC-IBX381327271474/2021	EPI_ISL_4903503
hCoV-19/USA/MN-CDC-IBX228413434576/2021	EPI_ISL_4903442
hCoV-19/USA/NY-CDC-IBX798840579096/2021	EPI_ISL_4903329
hCoV-19/USA/MN-CDC-IBX962995112341/2021	EPI_ISL_4903495
hCoV-19/USA/MN-CDC-IBX902105014800/2021	EPI_ISL_4903486
hCoV-19/USA/MN-CDC-IBX689797856226/2021	EPI_ISL_4903355
hCoV-19/USA/MN-CDC-IBX639825082201/2021	EPI_ISL_4903283
hCoV-19/USA/MN-CDC-IBX686141822077/2021	EPI_ISL_4903393
hCoV-19/USA/WV-CDC-IBX239448689920/2021	EPI_ISL_4903264
hCoV-19/USA/WV-CDC-IBX870102577680/2021	EPI_ISL_5599701
hCoV-19/USA/MN-CDC-IBX175549230086/2021	EPI_ISL_4957632
hCoV-19/USA/MN-CDC-IBX730077103251/2021	EPI_ISL_4957636
hCoV-19/USA/NM-CDC-IBX441419433262/2021	EPI_ISL_4957604
hCoV-19/USA/MN-CDC-IBX906881005993/2021	EPI_ISL_4957608
hCoV-19/USA/PA-CDC-IBX975878332445/2021	EPI_ISL_4957150
hCoV-19/USA/MN-CDC-IBX601318771399/2021	EPI_ISL_4957288
hCoV-19/USA/MN-CDC-IBX192878969243/2021	EPI_ISL_4957113
hCoV-19/USA/MN-CDC-IBX291550516181/2021	EPI_ISL_4957346
hCoV-19/USA/MN-CDC-IBX177934596497/2021	EPI_ISL_4957468
hCoV-19/USA/MN-CDC-IBX147691813685/2021	EPI_ISL_4957463
hCoV-19/USA/MN-CDC-IBX475506750582/2021	EPI_ISL_4957139
hCoV-19/USA/MN-CDC-IBX643385283792/2021	EPI_ISL_4957252
hCoV-19/USA/MN-CDC-IBX634720800259/2021	EPI_ISL_4957255
hCoV-19/USA/MN-CDC-IBX042510008239/2021	EPI_ISL_4957364
hCoV-19/USA/MN-CDC-IBX800129855414/2021	EPI_ISL_4957486
hCoV-19/USA/MN-CDC-IBX023791099602/2021	EPI_ISL_4957076
hCoV-19/USA/MN-CDC-IBX825382316388/2021	EPI_ISL_4957065
hCoV-19/USA/MN-CDC-IBX750374616547/2021	EPI_ISL_4957189
hCoV-19/USA/MN-CDC-IBX932256146566/2021	EPI_ISL_4957086
hCoV-19/USA/MN-CDC-IBX004006449571/2021	EPI_ISL_4957081
hCoV-19/USA/MN-CDC-IBX174297070141/2021	EPI_ISL_4960323
hCoV-19/USA/MN-CDC-IBX276408182482/2021	EPI_ISL_4960338
hCoV-19/USA/MN-CDC-IBX921829972998/2021	EPI_ISL_4960491
hCoV-19/USA/MN-CDC-IBX931726170606/2021	EPI_ISL_4957304
hCoV-19/USA/MN-CDC-IBX938880193033/2021	EPI_ISL_4957305
hCoV-19/USA/MN-CDC-IBX346450158957/2021	EPI_ISL_4957428
hCoV-19/USA/MN-CDC-IBX322200890853/2021	EPI_ISL_4957458
hCoV-19/USA/MN-CDC-IBX180723108144/2021	EPI_ISL_4957575
hCoV-19/USA/MN-CDC-IBX018739416665/2021	EPI_ISL_4957447
hCoV-19/USA/MN-CDC-IBX332301213449/2021	EPI_ISL_4957444
hCoV-19/USA/FL-CDC-IBX096070638737/2021	EPI_ISL_4957202
hCoV-19/USA/MN-CDC-IBX224120211643/2021	EPI_ISL_4957533
hCoV-19/USA/MN-CDC-IBX872608287801/2021	EPI_ISL_4954080
hCoV-19/USA/WI-CDC-IBX255421895677/2021	EPI_ISL_4955059
hCoV-19/USA/MN-CDC-IBX966627475547/2021	EPI_ISL_4955070
hCoV-19/USA/MN-CDC-IBX999647195409/2021	EPI_ISL_4954094
hCoV-19/USA/MN-CDC-IBX627274705572/2021	EPI_ISL_4954836
hCoV-19/USA/MN-CDC-IBX248934058984/2021	EPI_ISL_4953984
hCoV-19/USA/MN-CDC-IBX395177052979/2021	EPI_ISL_4954952
hCoV-19/USA/MN-CDC-IBX977008456259/2021	EPI_ISL_4954953
hCoV-19/USA/NJ-CDC-IBX988203175844/2021	EPI_ISL_4955401
hCoV-19/USA/MN-CDC-IBX745594699607/2021	EPI_ISL_4954053
hCoV-19/USA/MN-CDC-IBX200061586159/2021	EPI_ISL_6653714
hCoV-19/USA/MN-CDC-IBX028288243278/2021	EPI_ISL_6653844
hCoV-19/USA/MN-CDC-IBX942930894660/2021	EPI_ISL_6654049
hCoV-19/USA/MN-CDC-IBX611659659458/2021	EPI_ISL_6654013
hCoV-19/USA/MN-CDC-IBX494705484988/2021	EPI_ISL_6653661
hCoV-19/USA/MN-CDC-IBX812369919333/2021	EPI_ISL_6653245
hCoV-19/USA/MN-CDC-IBX931393890786/2021	EPI_ISL_6653264
hCoV-19/USA/MN-CDC-IBX500111993698/2021	EPI_ISL_6653529
hCoV-19/USA/WY-CDC-IBX280878369324/2021	EPI_ISL_6659930
hCoV-19/USA/NJ-CDC-IBX629076971240/2021	EPI_ISL_6659946
hCoV-19/USA/MN-CDC-IBX902736299905/2021	EPI_ISL_5205492
hCoV-19/USA/MN-CDC-IBX026672028532/2021	EPI_ISL_5205733
hCoV-19/USA/MN-CDC-IBX468365390563/2021	EPI_ISL_5205968
hCoV-19/USA/MN-CDC-IBX387458580403/2021	EPI_ISL_5207863
hCoV-19/USA/TX-CDC-IBX406839746695/2021	EPI_ISL_5213373
hCoV-19/USA/NM-CDC-IBX581305618769/2021	EPI_ISL_5213376
hCoV-19/USA/MN-CDC-IBX686622574905/2021	EPI_ISL_5213378
hCoV-19/USA/CA-CDC-IBX737682451766/2021	EPI_ISL_5213380
hCoV-19/USA/FL-CDC-IBX143400483541/2021	EPI_ISL_5213384
hCoV-19/USA/NM-CDC-IBX749023226772/2021	EPI_ISL_5213387
hCoV-19/USA/MN-CDC-IBX751624010530/2021	EPI_ISL_5213388
hCoV-19/USA/OH-CDC-IBX034297024518/2021	EPI_ISL_5213729
hCoV-19/USA/NY-CDC-IBX061362071551/2021	EPI_ISL_5213738
hCoV-19/USA/TX-CDC-IBX145931801443/2021	EPI_ISL_5213740
hCoV-19/USA/MN-CDC-IBX093947662899/2021	EPI_ISL_5213743
hCoV-19/USA/NM-CDC-IBX414570338290/2021	EPI_ISL_5213745
hCoV-19/USA/CA-CDC-IBX642455113672/2021	EPI_ISL_5213747
hCoV-19/USA/MN-CDC-IBX870063213193/2021	EPI_ISL_5213749
hCoV-19/USA/MN-CDC-IBX984895488251/2021	EPI_ISL_5213750
hCoV-19/USA/NC-CDC-IBX218825434309/2021	EPI_ISL_5213751
hCoV-19/USA/WV-CDC-IBX316548898926/2021	EPI_ISL_5213752
hCoV-19/USA/MN-CDC-IBX773727750650/2021	EPI_ISL_5220041
hCoV-19/USA/MN-CDC-IBX909245825419/2021	EPI_ISL_5220065
hCoV-19/USA/MN-CDC-IBX755358677217/2021	EPI_ISL_5220242
hCoV-19/USA/WV-CDC-IBX183341901702/2021	EPI_ISL_5220331
hCoV-19/USA/MN-CDC-IBX632901689666/2021	EPI_ISL_5220410
hCoV-19/USA/GA-CDC-IBX369855908087/2021	EPI_ISL_5220486
hCoV-19/USA/MN-CDC-IBX145915143013/2021	EPI_ISL_5221072
hCoV-19/USA/PA-CDC-IBX417089752281/2021	EPI_ISL_5221112
hCoV-19/USA/MN-CDC-IBX146753631095/2021	EPI_ISL_5221205
hCoV-19/USA/MN-CDC-IBX202939243535/2021	EPI_ISL_5221206
hCoV-19/USA/MN-CDC-IBX592006708699/2021	EPI_ISL_5221229
hCoV-19/USA/MN-CDC-IBX630761509740/2021	EPI_ISL_5221236
hCoV-19/USA/MN-CDC-IBX456321821544/2021	EPI_ISL_5221324
hCoV-19/USA/MN-CDC-IBX709108733223/2021	EPI_ISL_5221351
hCoV-19/USA/MN-CDC-IBX202837681321/2021	EPI_ISL_5221380
hCoV-19/USA/MN-CDC-IBX063410475578/2021	EPI_ISL_5221389
hCoV-19/USA/MN-CDC-IBX274176674066/2021	EPI_ISL_5221413
hCoV-19/USA/MN-CDC-IBX434063633271/2021	EPI_ISL_5221425
hCoV-19/USA/MN-CDC-IBX699013904624/2021	EPI_ISL_5221443
hCoV-19/USA/MN-CDC-IBX939830887064/2021	EPI_ISL_5221475
hCoV-19/USA/NM-CDC-IBX102749559794/2021	EPI_ISL_5221514
hCoV-19/USA/NM-CDC-IBX159985055703/2021	EPI_ISL_5221552
hCoV-19/USA/MN-CDC-IBX292127727291/2021	EPI_ISL_5221556
hCoV-19/USA/WI-CDC-IBX613953960649/2021	EPI_ISL_5221612
hCoV-19/USA/WV-CDC-IBX936634840990/2021	EPI_ISL_5221616
hCoV-19/USA/CA-CDC-IBX981887092539/2021	EPI_ISL_5221632
hCoV-19/USA/FL-CDC-IBX093519486001/2021	EPI_ISL_5221637
hCoV-19/USA/WV-CDC-IBX181767634473/2021	EPI_ISL_5221642
hCoV-19/USA/OH-CDC-IBX476010825878/2021	EPI_ISL_5221660
hCoV-19/USA/OH-CDC-IBX198671313781/2021	EPI_ISL_5232692
hCoV-19/USA/NM-CDC-IBX060994689479/2021	EPI_ISL_5232715
hCoV-19/USA/OK-CDC-IBX034352528360/2021	EPI_ISL_5232741
hCoV-19/USA/WY-CDC-IBX874817098843/2021	EPI_ISL_5232744
hCoV-19/USA/ID-CDC-IBX505183935956/2021	EPI_ISL_5232749
hCoV-19/USA/NM-CDC-IBX754923079232/2021	EPI_ISL_5232752
hCoV-19/USA/MN-CDC-IBX039042900552/2021	EPI_ISL_5232755
hCoV-19/USA/MN-CDC-IBX081158946576/2021	EPI_ISL_5232756
hCoV-19/USA/MN-CDC-IBX327123130169/2021	EPI_ISL_5232757
hCoV-19/USA/MN-CDC-IBX382207680693/2021	EPI_ISL_5232758
hCoV-19/USA/NJ-CDC-IBX411530998115/2021	EPI_ISL_5232759
hCoV-19/USA/FL-CDC-IBX210901130477/2021	EPI_ISL_5232768
hCoV-19/USA/MN-CDC-IBX640179029838/2021	EPI_ISL_5232771
hCoV-19/USA/MN-CDC-IBX791879813322/2021	EPI_ISL_5232775
hCoV-19/USA/MN-CDC-IBX854423328235/2021	EPI_ISL_5232776
hCoV-19/USA/MN-CDC-IBX447957321689/2021	EPI_ISL_5232780
hCoV-19/USA/MN-CDC-IBX727765111395/2021	EPI_ISL_5232782
hCoV-19/USA/MN-CDC-IBX371587319753/2021	EPI_ISL_5232790
hCoV-19/USA/TX-CDC-IBX781619043547/2021	EPI_ISL_5234319
hCoV-19/USA/WV-CDC-IBX947710195018/2021	EPI_ISL_5234328
hCoV-19/USA/PA-CDC-IBX160217211854/2021	EPI_ISL_5235081
hCoV-19/USA/MN-CDC-IBX517637044037/2021	EPI_ISL_5235083
hCoV-19/USA/NY-CDC-IBX784738052614/2021	EPI_ISL_5235086
hCoV-19/USA/MN-CDC-IBX993611831094/2021	EPI_ISL_5235087
hCoV-19/USA/MN-CDC-IBX467526071324/2021	EPI_ISL_5235097
hCoV-19/USA/MN-CDC-IBX902764756323/2021	EPI_ISL_5235105
hCoV-19/USA/MN-CDC-IBX718959982515/2021	EPI_ISL_5235247
hCoV-19/USA/MN-CDC-IBX022288219984/2021	EPI_ISL_5235250
hCoV-19/USA/MN-CDC-IBX225497407462/2021	EPI_ISL_5235254
hCoV-19/USA/OR-CDC-IBX442933526491/2021	EPI_ISL_5235272
hCoV-19/USA/WY-CDC-IBX924975262167/2021	EPI_ISL_5235276
hCoV-19/USA/NM-CDC-IBX197336330596/2021	EPI_ISL_5235277
hCoV-19/USA/NM-CDC-IBX109252093496/2021	EPI_ISL_5235279
hCoV-19/USA/OH-CDC-IBX469624252826/2021	EPI_ISL_5235281
hCoV-19/USA/MN-CDC-IBX553260170692/2021	EPI_ISL_5235284
hCoV-19/USA/MN-CDC-IBX155153251948/2021	EPI_ISL_5235291
hCoV-19/USA/MN-CDC-IBX172895898199/2021	EPI_ISL_5235315
hCoV-19/USA/GA-CDC-IBX376467904023/2021	EPI_ISL_5235331
hCoV-19/USA/MN-CDC-IBX391715496593/2021	EPI_ISL_5235388
hCoV-19/USA/MN-CDC-IBX618676042249/2021	EPI_ISL_5235392
hCoV-19/USA/MN-CDC-IBX039529552467/2021	EPI_ISL_5235393
hCoV-19/USA/MN-CDC-IBX881995703508/2021	EPI_ISL_5235396
hCoV-19/USA/MN-CDC-IBX992521292098/2021	EPI_ISL_5235397
hCoV-19/USA/WY-CDC-IBX365321787981/2021	EPI_ISL_5235401
hCoV-19/USA/WV-CDC-IBX135659401015/2021	EPI_ISL_5236221
hCoV-19/USA/WV-CDC-IBX628088446980/2021	EPI_ISL_5236223
hCoV-19/USA/MN-CDC-IBX164600312342/2021	EPI_ISL_5236228
hCoV-19/USA/MN-CDC-IBX632567315903/2021	EPI_ISL_5236233
hCoV-19/USA/MN-CDC-IBX435333824250/2021	EPI_ISL_5236234
hCoV-19/USA/MN-CDC-IBX396238047919/2021	EPI_ISL_5236235
hCoV-19/USA/MN-CDC-IBX984339830953/2021	EPI_ISL_5236236
hCoV-19/USA/MN-CDC-IBX466266326666/2021	EPI_ISL_5236244
hCoV-19/USA/MN-CDC-IBX127098805821/2021	EPI_ISL_5236248
hCoV-19/USA/MN-CDC-IBX100762305996/2021	EPI_ISL_5236249
hCoV-19/USA/MN-CDC-IBX012240643666/2021	EPI_ISL_5236251
hCoV-19/USA/MN-CDC-IBX204428102999/2021	EPI_ISL_5236254
hCoV-19/USA/MN-CDC-IBX080581444841/2021	EPI_ISL_5236262
hCoV-19/USA/CA-CDC-IBX750218628691/2021	EPI_ISL_5236263
hCoV-19/USA/MN-CDC-IBX727114262349/2021	EPI_ISL_5236264
hCoV-19/USA/MN-CDC-IBX040162021933/2021	EPI_ISL_5236270
hCoV-19/USA/MN-CDC-IBX993274541869/2021	EPI_ISL_5236271
hCoV-19/USA/MN-CDC-IBX959871326796/2021	EPI_ISL_5236272
hCoV-19/USA/MN-CDC-IBX736499545698/2021	EPI_ISL_5236273
hCoV-19/USA/MN-CDC-IBX921807827507/2021	EPI_ISL_5236275
hCoV-19/USA/MN-CDC-IBX711881011293/2021	EPI_ISL_5236281
hCoV-19/USA/MN-CDC-IBX693490532383/2021	EPI_ISL_5236282
hCoV-19/USA/MN-CDC-IBX687908193551/2021	EPI_ISL_5236283
hCoV-19/USA/MN-CDC-IBX684241722972/2021	EPI_ISL_5236284
hCoV-19/USA/MN-CDC-IBX416821349536/2021	EPI_ISL_5236289
hCoV-19/USA/MN-CDC-IBX078416926580/2021	EPI_ISL_5236293
hCoV-19/USA/MN-CDC-IBX431991577842/2021	EPI_ISL_5236303
hCoV-19/USA/MN-CDC-IBX114909089115/2021	EPI_ISL_5236311
hCoV-19/USA/MN-CDC-IBX354391781492/2021	EPI_ISL_5236320
hCoV-19/USA/ID-CDC-IBX753669983889/2021	EPI_ISL_5236324
hCoV-19/USA/MN-CDC-IBX858784071748/2021	EPI_ISL_5237042
hCoV-19/USA/NJ-CDC-IBX156005360648/2021	EPI_ISL_5237053
hCoV-19/USA/ID-CDC-IBX939960098279/2021	EPI_ISL_5237062
hCoV-19/USA/NJ-CDC-IBX288044158779/2021	EPI_ISL_5237071
hCoV-19/USA/NM-CDC-IBX707400717592/2021	EPI_ISL_5237493
hCoV-19/USA/MN-CDC-IBX745565685203/2021	EPI_ISL_5237533
hCoV-19/USA/MN-CDC-IBX704959830755/2021	EPI_ISL_5237537
hCoV-19/USA/MN-CDC-IBX610632900095/2021	EPI_ISL_5237538
hCoV-19/USA/MN-CDC-IBX551564947750/2021	EPI_ISL_5237543
hCoV-19/USA/ID-CDC-IBX383855233241/2021	EPI_ISL_5237691
hCoV-19/USA/ID-CDC-IBX545431965603/2021	EPI_ISL_5237727
hCoV-19/USA/ID-CDC-IBX282792308522/2021	EPI_ISL_5237762
hCoV-19/USA/MN-CDC-IBX395778973067/2021	EPI_ISL_5238428
hCoV-19/USA/MN-CDC-IBX744776514528/2021	EPI_ISL_5238454
hCoV-19/USA/MN-CDC-IBX818024990773/2021	EPI_ISL_5238467
hCoV-19/USA/MN-CDC-IBX987227805696/2021	EPI_ISL_5238468
hCoV-19/USA/MN-CDC-IBX413517551897/2021	EPI_ISL_6102828
hCoV-19/USA/WY-CDC-IBX401508439121/2021	EPI_ISL_6102621
hCoV-19/USA/PA-CDC-IBX018884044874/2021	EPI_ISL_6102638
hCoV-19/USA/MN-CDC-IBX221415460166/2021	EPI_ISL_6102981
hCoV-19/USA/MN-CDC-IBX156027908264/2021	EPI_ISL_6103044
hCoV-19/USA/MN-CDC-IBX207858150818/2021	EPI_ISL_6103106
hCoV-19/USA/MN-CDC-IBX991314190262/2021	EPI_ISL_6103360
hCoV-19/USA/MN-CDC-IBX953021066738/2021	EPI_ISL_6103374
hCoV-19/USA/WI-CDC-IBX919627366173/2021	EPI_ISL_6103400
hCoV-19/USA/MN-CDC-IBX914391531654/2021	EPI_ISL_6103413
hCoV-19/USA/MN-CDC-IBX679556525360/2021	EPI_ISL_6103553
hCoV-19/USA/MN-CDC-IBX211194226514/2021	EPI_ISL_6103796
hCoV-19/USA/MN-CDC-IBX432472661080/2021	EPI_ISL_6103899
hCoV-19/USA/NM-CDC-IBX273113090433/2021	EPI_ISL_6104011
hCoV-19/USA/NJ-CDC-IBX022240969711/2021	EPI_ISL_6104065
hCoV-19/USA/MN-CDC-IBX687069663785/2021	EPI_ISL_6104148
hCoV-19/USA/MN-CDC-IBX057531234624/2021	EPI_ISL_6104239
hCoV-19/USA/MN-CDC-IBX909321912325/2021	EPI_ISL_6104267
hCoV-19/USA/ND-CDC-IBX122510297020/2021	EPI_ISL_6104330
hCoV-19/USA/MN-CDC-IBX000126538614/2021	EPI_ISL_6104364
hCoV-19/USA/MN-CDC-IBX077322611634/2021	EPI_ISL_6104389
hCoV-19/USA/MN-CDC-IBX531019423371/2021	EPI_ISL_6104500
hCoV-19/USA/MN-CDC-IBX342651992615/2021	EPI_ISL_6104876
hCoV-19/USA/MN-CDC-IBX529984483019/2021	EPI_ISL_6105058
hCoV-19/USA/MN-CDC-IBX004555147707/2021	EPI_ISL_6105114
hCoV-19/USA/NM-CDC-IBX721929322596/2021	EPI_ISL_6105373
hCoV-19/USA/MN-CDC-IBX029140742319/2021	EPI_ISL_6105541
hCoV-19/USA/MN-CDC-IBX905529106752/2021	EPI_ISL_6105862
hCoV-19/USA/PA-CDC-IBX662925595600/2021	EPI_ISL_6105948
hCoV-19/USA/ID-CDC-IBX012204401566/2021	EPI_ISL_6105994
hCoV-19/USA/ID-CDC-IBX237534212415/2021	EPI_ISL_6105999
hCoV-19/USA/MN-CDC-IBX202949399521/2021	EPI_ISL_7700565
hCoV-19/USA/PA-CDC-IBX921853835726/2021	EPI_ISL_7700560
hCoV-19/USA/MN-CDC-IBX070424220054/2021	EPI_ISL_7700584
hCoV-19/USA/MN-CDC-IBX090699078228/2021	EPI_ISL_7700642
hCoV-19/USA/MN-CDC-IBX712323960919/2021	EPI_ISL_7700620
hCoV-19/USA/MN-CDC-IBX537284601713/2021	EPI_ISL_7700658
hCoV-19/USA/MN-CDC-IBX337003304961/2021	EPI_ISL_7700309
hCoV-19/USA/MN-CDC-IBX639660179590/2021	EPI_ISL_6117414
hCoV-19/USA/MN-CDC-IBX645176539007/2021	EPI_ISL_6117432
hCoV-19/USA/MN-CDC-IBX395903131250/2021	EPI_ISL_6117440
hCoV-19/USA/MN-CDC-IBX454876513735/2021	EPI_ISL_6117581
hCoV-19/USA/MN-CDC-IBX153082104153/2021	EPI_ISL_6117597
hCoV-19/USA/MN-CDC-IBX602245691262/2021	EPI_ISL_6117628
hCoV-19/USA/MN-CDC-IBX751838552510/2021	EPI_ISL_6118024
hCoV-19/USA/MN-CDC-IBX407078297573/2021	EPI_ISL_6118140
hCoV-19/USA/WY-CDC-IBX521550459429/2021	EPI_ISL_6118761
hCoV-19/USA/MN-CDC-IBX458980238769/2021	EPI_ISL_6120703
hCoV-19/USA/MN-CDC-IBX518037196673/2021	EPI_ISL_6120714
hCoV-19/USA/MN-CDC-IBX456709712851/2021	EPI_ISL_6120732
hCoV-19/USA/MN-CDC-IBX923946795332/2021	EPI_ISL_6120736
hCoV-19/USA/UT-CDC-IBX929274227820/2021	EPI_ISL_6120737
hCoV-19/USA/NM-CDC-IBX968454985803/2021	EPI_ISL_6120742
hCoV-19/USA/OH-CDC-IBX761516291328/2021	EPI_ISL_6120757
hCoV-19/USA/MN-CDC-IBX873420496662/2021	EPI_ISL_6120775
hCoV-19/USA/MN-CDC-IBX134653204678/2021	EPI_ISL_6120787
hCoV-19/USA/MN-CDC-IBX178085975086/2021	EPI_ISL_6120788
hCoV-19/USA/ND-CDC-IBX241284875021/2021	EPI_ISL_6120795
hCoV-19/USA/NM-CDC-IBX053080575167/2021	EPI_ISL_6120805
hCoV-19/USA/NM-CDC-IBX096564400630/2021	EPI_ISL_6120811
hCoV-19/USA/MN-CDC-IBX123027984298/2021	EPI_ISL_6120814
hCoV-19/USA/MN-CDC-IBX026856555268/2021	EPI_ISL_6120818
hCoV-19/USA/NJ-CDC-IBX043362229860/2021	EPI_ISL_6120857
hCoV-19/USA/TX-CDC-IBX620921064982/2021	EPI_ISL_6120868
hCoV-19/USA/NJ-CDC-IBX662036887569/2021	EPI_ISL_6120873
hCoV-19/USA/WV-CDC-IBX240482249079/2021	EPI_ISL_6120874
hCoV-19/USA/ID-CDC-IBX214039557694/2021	EPI_ISL_6120883
hCoV-19/USA/OH-CDC-IBX272963853780/2021	EPI_ISL_6120888
hCoV-19/USA/MN-CDC-IBX914126705051/2021	EPI_ISL_5317553
hCoV-19/USA/MN-CDC-IBX192263230210/2021	EPI_ISL_5317578
hCoV-19/USA/MN-CDC-IBX609430150806/2021	EPI_ISL_5317585
hCoV-19/USA/MN-CDC-IBX771871370252/2021	EPI_ISL_5317592
hCoV-19/USA/MN-CDC-IBX092227609479/2021	EPI_ISL_5317618
hCoV-19/USA/MN-CDC-IBX702124493704/2021	EPI_ISL_5317986
hCoV-19/USA/MN-CDC-IBX405378590627/2021	EPI_ISL_5100135
hCoV-19/USA/MN-CDC-IBX345452197161/2021	EPI_ISL_5100155
hCoV-19/USA/MN-CDC-IBX581251905302/2021	EPI_ISL_5100362
hCoV-19/USA/MN-CDC-IBX195358231333/2021	EPI_ISL_5380002
hCoV-19/USA/MN-CDC-IBX650912874209/2021	EPI_ISL_5380271
hCoV-19/USA/MN-CDC-IBX887979917276/2021	EPI_ISL_5380359
hCoV-19/USA/MN-CDC-IBX833107247246/2021	EPI_ISL_5380365
hCoV-19/USA/MN-CDC-IBX272930924851/2021	EPI_ISL_5380425
hCoV-19/USA/MN-CDC-IBX159520358015/2021	EPI_ISL_5380439
hCoV-19/USA/MN-CDC-IBX388170311024/2021	EPI_ISL_5380495
hCoV-19/USA/MN-CDC-IBX447797727412/2021	EPI_ISL_5380546
hCoV-19/USA/MN-CDC-IBX760296022217/2021	EPI_ISL_7137597
hCoV-19/USA/MN-CDC-IBX358880420418/2021	EPI_ISL_6382301
hCoV-19/USA/MN-CDC-IBX701115480775/2021	EPI_ISL_6382394
hCoV-19/USA/WA-CDC-IBX768667002318/2021	EPI_ISL_6382488
hCoV-19/USA/PA-CDC-IBX095958192802/2021	EPI_ISL_6382657
hCoV-19/USA/MN-CDC-IBX700768523740/2021	EPI_ISL_6382797
hCoV-19/USA/MN-CDC-IBX177913832751/2021	EPI_ISL_6383037
hCoV-19/USA/MN-CDC-IBX486971609438/2021	EPI_ISL_6401182
hCoV-19/USA/NM-CDC-IBX208595112690/2021	EPI_ISL_6401278
hCoV-19/USA/MN-CDC-IBX879066372886/2021	EPI_ISL_6401280
hCoV-19/USA/MN-CDC-IBX237403292804/2021	EPI_ISL_6401297
hCoV-19/USA/MN-CDC-IBX793578650720/2021	EPI_ISL_6401504
hCoV-19/USA/MN-CDC-IBX807463910619/2021	EPI_ISL_6401506
hCoV-19/USA/MN-CDC-IBX056768608931/2021	EPI_ISL_6401678
hCoV-19/USA/MN-CDC-IBX660637118747/2021	EPI_ISL_6401807
hCoV-19/USA/MN-CDC-IBX809117355632/2021	EPI_ISL_6401818
hCoV-19/USA/MN-CDC-IBX867151005026/2021	EPI_ISL_6543809
hCoV-19/USA/LA-CDC-IBX597767405790/2021	EPI_ISL_6543906
hCoV-19/USA/MN-CDC-IBX665020450076/2021	EPI_ISL_6543965
hCoV-19/USA/MN-CDC-IBX456891650061/2021	EPI_ISL_6544068
hCoV-19/USA/NJ-CDC-IBX260354899712/2021	EPI_ISL_6544127
hCoV-19/USA/UT-CDC-IBX263865467304/2021	EPI_ISL_6544222
hCoV-19/USA/NJ-CDC-IBX568828384671/2021	EPI_ISL_6544231
hCoV-19/USA/WV-CDC-IBX590464157228/2021	EPI_ISL_6544258
hCoV-19/USA/TX-CDC-IBX107475257929/2021	EPI_ISL_6639122
hCoV-19/USA/MN-CDC-IBX007401798952/2021	EPI_ISL_6652302
hCoV-19/USA/MN-CDC-IBX475467179955/2021	EPI_ISL_6652311
hCoV-19/USA/MN-CDC-IBX297500717774/2021	EPI_ISL_6652315
hCoV-19/USA/NJ-CDC-IBX824526609939/2021	EPI_ISL_6652325
hCoV-19/USA/MN-CDC-IBX436169335290/2021	EPI_ISL_6653135
hCoV-19/USA/MN-CDC-IBX646219011950/2021	EPI_ISL_6653146
hCoV-19/USA/MN-CDC-IBX388963089447/2021	EPI_ISL_6653147
hCoV-19/USA/MN-CDC-IBX580201351900/2021	EPI_ISL_6653158
hCoV-19/USA/NM-CDC-IBX568254341616/2021	EPI_ISL_6653159
hCoV-19/USA/MN-CDC-IBX512143166921/2021	EPI_ISL_6653171
hCoV-19/USA/MN-CDC-IBX508727761092/2021	EPI_ISL_6653172
hCoV-19/USA/MN-CDC-IBX479612441191/2021	EPI_ISL_6653177
hCoV-19/USA/MN-CDC-IBX241736278727/2021	EPI_ISL_6653180
hCoV-19/USA/MN-CDC-IBX169619557244/2021	EPI_ISL_6653182
hCoV-19/USA/NM-CDC-IBX129885966299/2021	EPI_ISL_6653190
hCoV-19/USA/MN-CDC-IBX112990381698/2021	EPI_ISL_6653196
hCoV-19/USA/MN-CDC-IBX285382161082/2021	EPI_ISL_6653211
hCoV-19/USA/MN-CDC-IBX625153912891/2021	EPI_ISL_6653212
hCoV-19/USA/MN-CDC-IBX609990769946/2021	EPI_ISL_6653215
hCoV-19/USA/MN-CDC-IBX228898933117/2021	EPI_ISL_6653222
hCoV-19/USA/MN-CDC-IBX873538564698/2021	EPI_ISL_6653231
hCoV-19/USA/MN-CDC-IBX865903614107/2021	EPI_ISL_6653235
hCoV-19/USA/MN-CDC-IBX847528487121/2021	EPI_ISL_6653238
hCoV-19/USA/MN-CDC-IBX597779883192/2021	EPI_ISL_6653239
hCoV-19/USA/MN-CDC-IBX881941146376/2021	EPI_ISL_6653240
hCoV-19/USA/MN-CDC-IBX801157577958/2021	EPI_ISL_6653248
hCoV-19/USA/MN-CDC-IBX890739791715/2021	EPI_ISL_6653254
hCoV-19/USA/MN-CDC-IBX914571397815/2021	EPI_ISL_6653269
hCoV-19/USA/MN-CDC-IBX904176375445/2021	EPI_ISL_6653272
hCoV-19/USA/MN-CDC-IBX769975734714/2021	EPI_ISL_6653276
hCoV-19/USA/MN-CDC-IBX070161363263/2021	EPI_ISL_6653281
hCoV-19/USA/MN-CDC-IBX680040049654/2021	EPI_ISL_6653287
hCoV-19/USA/MN-CDC-IBX664349022848/2021	EPI_ISL_6653289
hCoV-19/USA/MN-CDC-IBX731633275816/2021	EPI_ISL_6653291
hCoV-19/USA/MN-CDC-IBX633040832550/2021	EPI_ISL_6653299
hCoV-19/USA/MN-CDC-IBX691823888496/2021	EPI_ISL_6653309
hCoV-19/USA/MN-CDC-IBX794976567081/2021	EPI_ISL_6653312
hCoV-19/USA/MN-CDC-IBX448636774685/2021	EPI_ISL_6653314
hCoV-19/USA/MN-CDC-IBX739391405082/2021	EPI_ISL_6653321
hCoV-19/USA/MN-CDC-IBX536883247519/2021	EPI_ISL_6653322
hCoV-19/USA/MN-CDC-IBX405400069399/2021	EPI_ISL_6653330
hCoV-19/USA/MN-CDC-IBX916495131625/2021	EPI_ISL_6653333
hCoV-19/USA/MN-CDC-IBX853312463875/2021	EPI_ISL_6653355
hCoV-19/USA/MN-CDC-IBX653380612582/2021	EPI_ISL_6653357
hCoV-19/USA/MN-CDC-IBX773309569355/2021	EPI_ISL_6653362
hCoV-19/USA/MN-CDC-IBX765295881181/2021	EPI_ISL_6653370
hCoV-19/USA/NM-CDC-IBX628995153772/2021	EPI_ISL_6653381
hCoV-19/USA/MN-CDC-IBX121771972317/2021	EPI_ISL_6653390
hCoV-19/USA/MN-CDC-IBX195119394160/2021	EPI_ISL_6653399
hCoV-19/USA/MN-CDC-IBX199152238558/2021	EPI_ISL_6653400
hCoV-19/USA/MN-CDC-IBX202097803292/2021	EPI_ISL_6653403
hCoV-19/USA/MN-CDC-IBX177713299863/2021	EPI_ISL_6653406
hCoV-19/USA/MN-CDC-IBX991415841860/2021	EPI_ISL_6653417
hCoV-19/USA/MN-CDC-IBX020083047076/2021	EPI_ISL_6653419
hCoV-19/USA/MN-CDC-IBX853158492269/2021	EPI_ISL_6653422
hCoV-19/USA/WI-CDC-IBX041793106231/2021	EPI_ISL_6653425
hCoV-19/USA/PA-CDC-IBX918191106021/2021	EPI_ISL_6653426
hCoV-19/USA/MN-CDC-IBX890042523541/2021	EPI_ISL_6653430
hCoV-19/USA/MN-CDC-IBX055253556264/2021	EPI_ISL_6653432
hCoV-19/USA/MN-CDC-IBX385708643116/2021	EPI_ISL_6653442
hCoV-19/USA/MN-CDC-IBX540453778298/2021	EPI_ISL_6653444
hCoV-19/USA/MN-CDC-IBX445019130316/2021	EPI_ISL_6653451
hCoV-19/USA/CA-CDC-IBX230874963759/2021	EPI_ISL_6653463
hCoV-19/USA/MN-CDC-IBX286441496785/2021	EPI_ISL_6653472
hCoV-19/USA/MN-CDC-IBX295641937143/2021	EPI_ISL_6653476
hCoV-19/USA/MN-CDC-IBX503915469652/2021	EPI_ISL_6653479
hCoV-19/USA/MN-CDC-IBX853558717049/2021	EPI_ISL_6653494
hCoV-19/USA/MN-CDC-IBX834585561825/2021	EPI_ISL_6653496
hCoV-19/USA/MN-CDC-IBX765546544857/2021	EPI_ISL_6653521
hCoV-19/USA/MN-CDC-IBX429058886640/2021	EPI_ISL_6653524
hCoV-19/USA/MN-CDC-IBX186252624135/2021	EPI_ISL_6653531
hCoV-19/USA/MN-CDC-IBX676856600640/2021	EPI_ISL_6653545
hCoV-19/USA/MN-CDC-IBX632556048407/2021	EPI_ISL_6653547
hCoV-19/USA/MN-CDC-IBX616486813213/2021	EPI_ISL_6653548
hCoV-19/USA/MN-CDC-IBX964064310556/2021	EPI_ISL_6653582
hCoV-19/USA/MN-CDC-IBX361499919300/2021	EPI_ISL_6653605
hCoV-19/USA/MN-CDC-IBX932384205425/2021	EPI_ISL_6653610
hCoV-19/USA/MN-CDC-IBX949008030348/2021	EPI_ISL_6653617
hCoV-19/USA/MN-CDC-IBX529987650559/2021	EPI_ISL_6653631
hCoV-19/USA/MN-CDC-IBX934524592118/2021	EPI_ISL_6653634
hCoV-19/USA/WV-CDC-IBX794111597616/2021	EPI_ISL_6653636
hCoV-19/USA/MN-CDC-IBX733776427294/2021	EPI_ISL_6653644
hCoV-19/USA/MN-CDC-IBX646251153034/2021	EPI_ISL_6653649
hCoV-19/USA/MN-CDC-IBX596469836391/2021	EPI_ISL_6653667
hCoV-19/USA/MN-CDC-IBX655122314447/2021	EPI_ISL_6653672
hCoV-19/USA/MN-CDC-IBX761924154407/2021	EPI_ISL_6653678
hCoV-19/USA/MN-CDC-IBX123447989109/2021	EPI_ISL_6653680
hCoV-19/USA/MN-CDC-IBX140832942959/2021	EPI_ISL_6653683
hCoV-19/USA/MN-CDC-IBX433446681335/2021	EPI_ISL_6653687
hCoV-19/USA/PA-CDC-IBX366969634890/2021	EPI_ISL_6653689
hCoV-19/USA/MN-CDC-IBX346869795049/2021	EPI_ISL_6653698
hCoV-19/USA/MN-CDC-IBX156106482412/2021	EPI_ISL_6653699
hCoV-19/USA/MN-CDC-IBX163486418255/2021	EPI_ISL_6653711
hCoV-19/USA/MN-CDC-IBX192186150637/2021	EPI_ISL_6653713
hCoV-19/USA/MN-CDC-IBX455231242916/2021	EPI_ISL_6653732
hCoV-19/USA/PA-CDC-IBX022184121931/2021	EPI_ISL_6653760
hCoV-19/USA/MN-CDC-IBX660247927074/2021	EPI_ISL_6653782
hCoV-19/USA/MN-CDC-IBX659238210304/2021	EPI_ISL_6653783
hCoV-19/USA/MN-CDC-IBX936566500260/2021	EPI_ISL_6653805
hCoV-19/USA/MN-CDC-IBX707489663523/2021	EPI_ISL_6653807
hCoV-19/USA/MN-CDC-IBX323522103621/2021	EPI_ISL_6653822
hCoV-19/USA/MN-CDC-IBX826596437775/2021	EPI_ISL_6653830
hCoV-19/USA/MN-CDC-IBX846736796159/2021	EPI_ISL_6653835
hCoV-19/USA/MN-CDC-IBX208337546289/2021	EPI_ISL_6653839
hCoV-19/USA/MN-CDC-IBX024899599262/2021	EPI_ISL_6653841
hCoV-19/USA/MN-CDC-IBX278306442532/2021	EPI_ISL_6653847
hCoV-19/USA/MN-CDC-IBX295338257545/2021	EPI_ISL_6653853
hCoV-19/USA/MN-CDC-IBX981475102564/2021	EPI_ISL_6653858
hCoV-19/USA/MN-CDC-IBX232875283080/2021	EPI_ISL_6653862
hCoV-19/USA/MN-CDC-IBX279598993792/2021	EPI_ISL_6653882
hCoV-19/USA/MN-CDC-IBX659104212042/2021	EPI_ISL_6653917
hCoV-19/USA/MN-CDC-IBX567472288648/2021	EPI_ISL_6653991
hCoV-19/USA/MN-CDC-IBX459900641220/2021	EPI_ISL_6653998
hCoV-19/USA/MN-CDC-IBX569054398200/2021	EPI_ISL_6654007
hCoV-19/USA/MN-CDC-IBX687103740929/2021	EPI_ISL_6654017
hCoV-19/USA/MN-CDC-IBX612361836101/2021	EPI_ISL_6654019
hCoV-19/USA/MN-CDC-IBX538951185443/2021	EPI_ISL_6654022
hCoV-19/USA/MN-CDC-IBX524716269887/2021	EPI_ISL_6654035
hCoV-19/USA/MN-CDC-IBX968641829284/2021	EPI_ISL_6654045
hCoV-19/USA/MN-CDC-IBX959974020899/2021	EPI_ISL_6654047
hCoV-19/USA/MN-CDC-IBX946879880894/2021	EPI_ISL_6654048
hCoV-19/USA/MN-CDC-IBX838688072268/2021	EPI_ISL_6654053
hCoV-19/USA/MN-CDC-IBX821111554052/2021	EPI_ISL_6654056
hCoV-19/USA/MN-CDC-IBX869493427346/2021	EPI_ISL_5558182
hCoV-19/USA/MN-CDC-IBX041768556163/2021	EPI_ISL_5558293
hCoV-19/USA/MN-CDC-IBX283840868026/2021	EPI_ISL_5558452
hCoV-19/USA/NM-CDC-IBX300436312222/2021	EPI_ISL_5558460
hCoV-19/USA/MN-CDC-IBX460720140025/2021	EPI_ISL_5558540
hCoV-19/USA/MN-CDC-IBX471595508454/2021	EPI_ISL_5558550
hCoV-19/USA/MN-CDC-IBX473069939871/2021	EPI_ISL_5558551
hCoV-19/USA/MN-CDC-IBX528748918087/2021	EPI_ISL_5558583
hCoV-19/USA/PA-CDC-IBX427501043645/2021	EPI_ISL_5558625
hCoV-19/USA/MN-CDC-IBX643450105143/2021	EPI_ISL_5558820
hCoV-19/USA/NM-CDC-IBX595812047155/2021	EPI_ISL_5558842
hCoV-19/USA/MN-CDC-IBX376670518720/2021	EPI_ISL_5558882
hCoV-19/USA/MN-CDC-IBX717633606437/2021	EPI_ISL_5559013
hCoV-19/USA/MN-CDC-IBX143566171821/2021	EPI_ISL_5559033
hCoV-19/USA/MN-CDC-IBX825037458133/2021	EPI_ISL_5559098
hCoV-19/USA/MN-CDC-IBX764837791580/2021	EPI_ISL_5559121
hCoV-19/USA/MN-CDC-IBX740529838352/2021	EPI_ISL_5559140
hCoV-19/USA/MN-CDC-IBX732993043998/2021	EPI_ISL_5559151
hCoV-19/USA/MN-CDC-IBX729622873089/2021	EPI_ISL_5559166
hCoV-19/USA/MN-CDC-IBX193871460429/2021	EPI_ISL_5559176
hCoV-19/USA/MN-CDC-IBX865352117686/2021	EPI_ISL_5559259
hCoV-19/USA/MN-CDC-IBX317950650598/2021	EPI_ISL_5559264
hCoV-19/USA/MN-CDC-IBX354572257155/2021	EPI_ISL_5559290
hCoV-19/USA/NM-CDC-IBX251808835616/2021	EPI_ISL_5559310
hCoV-19/USA/MN-CDC-IBX296224329466/2021	EPI_ISL_5559323
hCoV-19/USA/MN-CDC-IBX033284447188/2021	EPI_ISL_5559367
hCoV-19/USA/MN-CDC-IBX089261936283/2021	EPI_ISL_5559372
hCoV-19/USA/MN-CDC-IBX857462117714/2021	EPI_ISL_5559397
hCoV-19/USA/MN-CDC-IBX902957730941/2021	EPI_ISL_5559442
hCoV-19/USA/MN-CDC-IBX966457995018/2021	EPI_ISL_5559453
hCoV-19/USA/MN-CDC-IBX016382763373/2021	EPI_ISL_5559588
hCoV-19/USA/MN-CDC-IBX613834014797/2021	EPI_ISL_5559606
hCoV-19/USA/MN-CDC-IBX394165944722/2021	EPI_ISL_5559636
hCoV-19/USA/MN-CDC-IBX978160302867/2021	EPI_ISL_5559738
hCoV-19/USA/MN-CDC-IBX710372816036/2021	EPI_ISL_5559739
hCoV-19/USA/MN-CDC-IBX474327947409/2021	EPI_ISL_5559868
hCoV-19/USA/MN-CDC-IBX661025628048/2021	EPI_ISL_5559956
hCoV-19/USA/MN-CDC-IBX142209535961/2021	EPI_ISL_5560044
hCoV-19/USA/MN-CDC-IBX329139698037/2021	EPI_ISL_5560185
hCoV-19/USA/MN-CDC-IBX308858589019/2021	EPI_ISL_5560733
hCoV-19/USA/MN-CDC-IBX564042205042/2021	EPI_ISL_5560808
hCoV-19/USA/MN-CDC-IBX627575142358/2021	EPI_ISL_5560864
hCoV-19/USA/MN-CDC-IBX430214037312/2021	EPI_ISL_5560902
hCoV-19/USA/MN-CDC-IBX272643256595/2021	EPI_ISL_5560985
hCoV-19/USA/MN-CDC-IBX194597703988/2021	EPI_ISL_5561003
hCoV-19/USA/MN-CDC-IBX346768266291/2021	EPI_ISL_5561041
hCoV-19/USA/MN-CDC-IBX921853225597/2021	EPI_ISL_5561053
hCoV-19/USA/ID-CDC-IBX282657695874/2021	EPI_ISL_5561112
hCoV-19/USA/MN-CDC-IBX089976568365/2021	EPI_ISL_5561289
hCoV-19/USA/NJ-CDC-IBX239216054693/2021	EPI_ISL_5599531
hCoV-19/USA/NM-CDC-IBX917868643874/2021	EPI_ISL_4823275
hCoV-19/USA/WY-CDC-IBX748366327828/2021	EPI_ISL_4823285
hCoV-19/USA/ID-CDC-IBX548513341201/2021	EPI_ISL_4823305
hCoV-19/USA/WY-CDC-IBX573903728040/2021	EPI_ISL_4823309
hCoV-19/USA/OH-CDC-IBX769714011017/2021	EPI_ISL_4823336
hCoV-19/USA/MN-CDC-IBX960349255182/2021	EPI_ISL_4903289
hCoV-19/USA/ID-CDC-IBX067392362878/2021	EPI_ISL_4903308
hCoV-19/USA/WY-CDC-IBX792878908898/2021	EPI_ISL_4903332
hCoV-19/USA/MN-CDC-IBX571827043195/2021	EPI_ISL_4903340
hCoV-19/USA/MN-CDC-IBX253533158548/2021	EPI_ISL_4903358
hCoV-19/USA/MN-CDC-IBX254631373208/2021	EPI_ISL_4903376
hCoV-19/USA/MN-CDC-IBX953533548674/2021	EPI_ISL_4903385
hCoV-19/USA/MN-CDC-IBX608509408933/2021	EPI_ISL_4903396
hCoV-19/USA/MN-CDC-IBX997283000921/2021	EPI_ISL_4903419
hCoV-19/USA/MN-CDC-IBX305477078040/2021	EPI_ISL_4903421
hCoV-19/USA/MN-CDC-IBX310486632886/2021	EPI_ISL_4903422
hCoV-19/USA/MN-CDC-IBX311326003412/2021	EPI_ISL_4903423
hCoV-19/USA/MN-CDC-IBX132665898033/2021	EPI_ISL_4903433
hCoV-19/USA/MN-CDC-IBX218855310832/2021	EPI_ISL_4903441
hCoV-19/USA/MN-CDC-IBX144563378635/2021	EPI_ISL_4903448
hCoV-19/USA/MN-CDC-IBX366977672018/2021	EPI_ISL_4903488
hCoV-19/USA/PA-CDC-IBX097771661988/2021	EPI_ISL_4904072
hCoV-19/USA/MN-CDC-IBX776044692922/2021	EPI_ISL_7419405
hCoV-19/USA/MN-CDC-IBX649107522075/2021	EPI_ISL_7419462
hCoV-19/USA/MN-CDC-IBX356458945300/2021	EPI_ISL_7422306
hCoV-19/USA/MN-CDC-IBX390995530771/2021	EPI_ISL_7442910
hCoV-19/USA/MN-CDC-IBX719709091804/2021	EPI_ISL_7440594
hCoV-19/USA/MN-CDC-IBX505194444162/2021	EPI_ISL_7440608
hCoV-19/USA/MN-CDC-IBX087630661470/2021	EPI_ISL_7440659
hCoV-19/USA/MN-CDC-IBX099944737633/2021	EPI_ISL_7440681
hCoV-19/USA/MN-CDC-IBX125318935454/2021	EPI_ISL_7440699
hCoV-19/USA/MN-CDC-IBX145798707063/2021	EPI_ISL_7440711
hCoV-19/USA/MN-CDC-IBX904756283577/2021	EPI_ISL_7440715
hCoV-19/USA/MN-CDC-IBX898695787168/2021	EPI_ISL_7440716
hCoV-19/USA/MN-CDC-IBX889525892403/2021	EPI_ISL_7440773
hCoV-19/USA/MN-CDC-IBX492171401356/2021	EPI_ISL_7440794
hCoV-19/USA/MN-CDC-IBX426103893769/2021	EPI_ISL_7440821
hCoV-19/USA/MN-CDC-IBX307002200833/2021	EPI_ISL_7440856
hCoV-19/USA/MN-CDC-IBX348621335898/2021	EPI_ISL_7440925
hCoV-19/USA/MN-CDC-IBX368672893849/2021	EPI_ISL_7440948
hCoV-19/USA/MN-CDC-IBX383207153502/2021	EPI_ISL_7440974
hCoV-19/USA/MN-CDC-IBX155094963130/2021	EPI_ISL_7441020
hCoV-19/USA/MN-CDC-IBX176787705299/2021	EPI_ISL_7441026
hCoV-19/USA/MN-CDC-IBX196278260754/2021	EPI_ISL_7441039
hCoV-19/USA/MN-CDC-IBX526182591561/2021	EPI_ISL_7441070
hCoV-19/USA/MN-CDC-IBX553062440221/2021	EPI_ISL_7441078
hCoV-19/USA/MN-CDC-IBX701782062027/2021	EPI_ISL_7441134
hCoV-19/USA/MN-CDC-IBX802742780124/2021	EPI_ISL_7441157
hCoV-19/USA/MN-CDC-IBX708273501363/2021	EPI_ISL_7441169
hCoV-19/USA/MN-CDC-IBX799873897834/2021	EPI_ISL_7441223
hCoV-19/USA/MN-CDC-IBX736369608078/2021	EPI_ISL_7441229
hCoV-19/USA/MN-CDC-IBX739083545976/2021	EPI_ISL_7441233
hCoV-19/USA/MN-CDC-IBX788200563609/2021	EPI_ISL_7441285
hCoV-19/USA/MN-CDC-IBX751149537152/2021	EPI_ISL_7441299
hCoV-19/USA/MN-CDC-IBX720869380374/2021	EPI_ISL_7441305
hCoV-19/USA/MN-CDC-IBX670746561695/2021	EPI_ISL_7441315
hCoV-19/USA/MN-CDC-IBX689568656192/2021	EPI_ISL_7441319
hCoV-19/USA/MN-CDC-IBX561404224123/2021	EPI_ISL_7441344
hCoV-19/USA/MN-CDC-IBX582170131703/2021	EPI_ISL_7441372
hCoV-19/USA/MN-CDC-IBX859293669441/2021	EPI_ISL_7441378
hCoV-19/USA/MN-CDC-IBX598186464026/2021	EPI_ISL_7441386
hCoV-19/USA/MN-CDC-IBX608032881943/2021	EPI_ISL_7441398
hCoV-19/USA/MN-CDC-IBX669007050553/2021	EPI_ISL_7441442
hCoV-19/USA/MN-CDC-IBX660425049459/2021	EPI_ISL_7441504
hCoV-19/USA/MN-CDC-IBX653724797354/2021	EPI_ISL_7441509
hCoV-19/USA/MN-CDC-IBX641546386051/2021	EPI_ISL_7441518
hCoV-19/USA/MN-CDC-IBX378883881693/2021	EPI_ISL_7441604
hCoV-19/USA/NM-CDC-IBX928190949705/2021	EPI_ISL_7441634
hCoV-19/USA/MN-CDC-IBX618691145499/2021	EPI_ISL_7441640
hCoV-19/USA/NM-CDC-IBX774212132520/2021	EPI_ISL_7441698
hCoV-19/USA/MN-CDC-IBX095053222090/2021	EPI_ISL_7441722
hCoV-19/USA/MN-CDC-IBX061874245757/2021	EPI_ISL_7441743
hCoV-19/USA/MN-CDC-IBX032753261163/2021	EPI_ISL_7441755
hCoV-19/USA/NM-CDC-IBX232851507101/2021	EPI_ISL_7441846
hCoV-19/USA/MN-CDC-IBX967896698788/2021	EPI_ISL_7442031
hCoV-19/USA/MN-CDC-IBX915329159535/2021	EPI_ISL_7442040
hCoV-19/USA/MN-CDC-IBX982873371754/2021	EPI_ISL_7442066
hCoV-19/USA/MN-CDC-IBX626211122925/2021	EPI_ISL_7442124
hCoV-19/USA/MN-CDC-IBX375124310706/2021	EPI_ISL_7442154
hCoV-19/USA/MN-CDC-IBX298583954662/2021	EPI_ISL_7442163
hCoV-19/USA/MN-CDC-IBX779484646876/2021	EPI_ISL_7442201
hCoV-19/USA/ND-CDC-IBX006900641283/2021	EPI_ISL_7442212
hCoV-19/USA/MN-CDC-IBX036623334433/2021	EPI_ISL_7442218
hCoV-19/USA/MN-CDC-IBX032408133611/2021	EPI_ISL_7442284
hCoV-19/USA/MN-CDC-IBX079564630589/2021	EPI_ISL_7442342
hCoV-19/USA/MN-CDC-IBX852955840117/2021	EPI_ISL_7442365
hCoV-19/USA/MN-CDC-IBX715726731178/2021	EPI_ISL_7442393
hCoV-19/USA/MN-CDC-IBX688979005557/2021	EPI_ISL_7442440
hCoV-19/USA/MN-CDC-IBX643516718995/2021	EPI_ISL_7442478
hCoV-19/USA/MN-CDC-IBX592609748936/2021	EPI_ISL_7442486
hCoV-19/USA/MN-CDC-IBX566835369240/2021	EPI_ISL_7442505
hCoV-19/USA/MN-CDC-IBX553248472338/2021	EPI_ISL_7442512
hCoV-19/USA/MN-CDC-IBX787378056953/2021	EPI_ISL_7442534
hCoV-19/USA/MN-CDC-IBX038679011369/2021	EPI_ISL_7442543
hCoV-19/USA/MN-CDC-IBX007730015073/2021	EPI_ISL_7442562
hCoV-19/USA/MN-CDC-IBX417045023034/2021	EPI_ISL_7442570
hCoV-19/USA/MN-CDC-IBX976923704342/2021	EPI_ISL_7442604
hCoV-19/USA/MN-CDC-IBX418292597807/2021	EPI_ISL_7442610
hCoV-19/USA/MN-CDC-IBX945851529977/2021	EPI_ISL_7442626
hCoV-19/USA/MN-CDC-IBX856998333979/2021	EPI_ISL_7442649
hCoV-19/USA/MN-CDC-IBX832013046561/2021	EPI_ISL_7442655
hCoV-19/USA/MN-CDC-IBX819308931841/2021	EPI_ISL_7442668
hCoV-19/USA/MN-CDC-IBX533530015160/2021	EPI_ISL_7442699
hCoV-19/USA/MN-CDC-IBX227927797077/2021	EPI_ISL_7442722
hCoV-19/USA/MN-CDC-IBX214294365228/2021	EPI_ISL_7442726
hCoV-19/USA/MN-CDC-IBX162598843690/2021	EPI_ISL_7442739
hCoV-19/USA/MN-CDC-IBX127218663618/2021	EPI_ISL_7442769
hCoV-19/USA/MN-CDC-IBX602191952379/2021	EPI_ISL_7442795
hCoV-19/USA/MN-CDC-IBX096303112964/2021	EPI_ISL_7442798
hCoV-19/USA/MN-CDC-IBX030770653962/2021	EPI_ISL_7442832
hCoV-19/USA/MN-CDC-IBX027629680748/2021	EPI_ISL_7442844
hCoV-19/USA/MN-CDC-IBX038906375163/2021	EPI_ISL_7442856
hCoV-19/USA/MN-CDC-IBX288711878513/2021	EPI_ISL_7442860
hCoV-19/USA/MN-CDC-IBX293524926132/2021	EPI_ISL_7442869
hCoV-19/USA/MN-CDC-IBX455142577786/2021	EPI_ISL_7442876
hCoV-19/USA/MN-CDC-IBX291669936249/2021	EPI_ISL_7442928
hCoV-19/USA/MN-CDC-IBX347570258231/2021	EPI_ISL_7442952
hCoV-19/USA/MN-CDC-IBX317377294628/2021	EPI_ISL_7443002
hCoV-19/USA/MN-CDC-IBX376858516663/2021	EPI_ISL_7443030
hCoV-19/USA/MN-CDC-IBX064978355280/2021	EPI_ISL_7443037
hCoV-19/USA/MN-CDC-IBX390044497582/2021	EPI_ISL_7443055
hCoV-19/USA/MN-CDC-IBX832907860995/2021	EPI_ISL_7443082
hCoV-19/USA/MN-CDC-IBX697062862763/2021	EPI_ISL_7443117
hCoV-19/USA/MN-CDC-IBX680879434532/2021	EPI_ISL_7443126
hCoV-19/USA/MN-CDC-IBX647228960427/2021	EPI_ISL_7443142
hCoV-19/USA/MN-CDC-IBX620347446341/2021	EPI_ISL_7443180
hCoV-19/USA/MN-CDC-IBX619215748048/2021	EPI_ISL_7443190
hCoV-19/USA/MN-CDC-IBX604027656814/2021	EPI_ISL_7443205
hCoV-19/USA/MN-CDC-IBX296802055335/2021	EPI_ISL_7443220
hCoV-19/USA/MN-CDC-IBX231583807697/2021	EPI_ISL_7443249
hCoV-19/USA/MN-CDC-IBX218430566832/2021	EPI_ISL_7443256
hCoV-19/USA/MN-CDC-IBX086717574824/2021	EPI_ISL_7443306
hCoV-19/USA/MN-CDC-IBX027679530613/2021	EPI_ISL_7443321
hCoV-19/USA/MN-CDC-IBX090398116422/2021	EPI_ISL_7443362
hCoV-19/USA/MN-CDC-IBX601402843219/2021	EPI_ISL_7443377
hCoV-19/USA/MN-CDC-IBX578173756983/2021	EPI_ISL_7443382
hCoV-19/USA/MN-CDC-IBX275476147955/2021	EPI_ISL_7443423
hCoV-19/USA/MN-CDC-IBX336839226233/2021	EPI_ISL_7443445
hCoV-19/USA/MN-CDC-IBX176912368947/2021	EPI_ISL_7443476
hCoV-19/USA/MN-CDC-IBX161479161863/2021	EPI_ISL_7443480
hCoV-19/USA/MN-CDC-IBX122229460382/2021	EPI_ISL_7443513
hCoV-19/USA/MN-CDC-IBX566987184208/2021	EPI_ISL_7443567
hCoV-19/USA/MN-CDC-IBX562418268509/2021	EPI_ISL_7443576
hCoV-19/USA/MN-CDC-IBX548704442800/2021	EPI_ISL_7443581
hCoV-19/USA/MN-CDC-IBX341148127770/2021	EPI_ISL_7443626
hCoV-19/USA/MN-CDC-IBX421835812689/2021	EPI_ISL_7443662
hCoV-19/USA/MN-CDC-IBX384348242354/2021	EPI_ISL_7443689
hCoV-19/USA/MN-CDC-IBX359216481396/2021	EPI_ISL_7443733
hCoV-19/USA/MN-CDC-IBX898591143532/2021	EPI_ISL_7443758
hCoV-19/USA/MN-CDC-IBX779150400876/2021	EPI_ISL_7443776
hCoV-19/USA/MN-CDC-IBX792019967126/2021	EPI_ISL_7443778
hCoV-19/USA/MN-CDC-IBX797683240673/2021	EPI_ISL_7443788
hCoV-19/USA/MN-CDC-IBX802014891193/2021	EPI_ISL_7443794
hCoV-19/USA/MN-CDC-IBX803189412088/2021	EPI_ISL_7443806
hCoV-19/USA/MN-CDC-IBX813331186863/2021	EPI_ISL_7443810
hCoV-19/USA/MN-CDC-IBX820989475836/2021	EPI_ISL_7443817
hCoV-19/USA/MN-CDC-IBX854072417201/2021	EPI_ISL_7443833
hCoV-19/USA/MN-CDC-IBX754352466942/2021	EPI_ISL_7443843
hCoV-19/USA/MN-CDC-IBX937047185704/2021	EPI_ISL_7443853
hCoV-19/USA/MN-CDC-IBX729993780446/2021	EPI_ISL_7443868
hCoV-19/USA/MN-CDC-IBX671476749535/2021	EPI_ISL_7443878
hCoV-19/USA/MN-CDC-IBX703240845022/2021	EPI_ISL_7443904
hCoV-19/USA/MN-CDC-IBX978943979071/2021	EPI_ISL_7443921
hCoV-19/USA/MN-CDC-IBX986732857110/2021	EPI_ISL_7443933
hCoV-19/USA/MN-CDC-IBX991376502299/2021	EPI_ISL_7443941
hCoV-19/USA/NM-CDC-IBX779944508250/2021	EPI_ISL_7443949
hCoV-19/USA/MN-CDC-IBX431670138103/2021	EPI_ISL_7443954
hCoV-19/USA/PA-CDC-IBX833444600065/2021	EPI_ISL_7443964
hCoV-19/USA/PA-CDC-IBX811019435433/2021	EPI_ISL_7443969
hCoV-19/USA/MN-CDC-IBX326544468045/2021	EPI_ISL_7444011
hCoV-19/USA/MN-CDC-IBX838821416699/2021	EPI_ISL_7444023
hCoV-19/USA/MN-CDC-IBX445510024410/2021	EPI_ISL_7444068
hCoV-19/USA/NJ-CDC-IBX335133187692/2021	EPI_ISL_7444100
hCoV-19/USA/MN-CDC-IBX768395517031/2021	EPI_ISL_7444165
hCoV-19/USA/MN-CDC-IBX610541869583/2021	EPI_ISL_7444181
hCoV-19/USA/MN-CDC-IBX362429086745/2021	EPI_ISL_7444193
hCoV-19/USA/MN-CDC-IBX158382616450/2021	EPI_ISL_7444199
hCoV-19/USA/MN-CDC-IBX065395367607/2021	EPI_ISL_7444203
hCoV-19/USA/MN-CDC-IBX051281766623/2021	EPI_ISL_7444204
hCoV-19/USA/MN-CDC-IBX130750997064/2021	EPI_ISL_7444234
hCoV-19/USA/MN-CDC-IBX513515193219/2021	EPI_ISL_7444241
hCoV-19/USA/MN-CDC-IBX481447867032/2021	EPI_ISL_7444292
hCoV-19/USA/MN-CDC-IBX545243604946/2021	EPI_ISL_7444306
hCoV-19/USA/MN-CDC-IBX156712579446/2021	EPI_ISL_7444339
hCoV-19/USA/MN-CDC-IBX144804243749/2021	EPI_ISL_7444344
hCoV-19/USA/MN-CDC-IBX712925656657/2021	EPI_ISL_7444368
hCoV-19/USA/MN-CDC-IBX586351872757/2021	EPI_ISL_7444419
hCoV-19/USA/NM-CDC-IBX655362612960/2021	EPI_ISL_7444445
hCoV-19/USA/MN-CDC-IBX636301311256/2021	EPI_ISL_7444465
hCoV-19/USA/MN-CDC-IBX531428513022/2021	EPI_ISL_7444478
hCoV-19/USA/MN-CDC-IBX948467604492/2021	EPI_ISL_7444590
hCoV-19/USA/MN-CDC-IBX051854684560/2021	EPI_ISL_7444850
hCoV-19/USA/MN-CDC-IBX066798854281/2021	EPI_ISL_7444853
hCoV-19/USA/MN-CDC-IBX099600254823/2021	EPI_ISL_7444864
hCoV-19/USA/MN-CDC-IBX135650357792/2021	EPI_ISL_7444874
hCoV-19/USA/MN-CDC-IBX239038105437/2021	EPI_ISL_7444884
hCoV-19/USA/MN-CDC-IBX276879936446/2021	EPI_ISL_7444904
hCoV-19/USA/MN-CDC-IBX168048990890/2021	EPI_ISL_7444929
hCoV-19/USA/MN-CDC-IBX649963046375/2021	EPI_ISL_7444965
hCoV-19/USA/MN-CDC-IBX463563527345/2021	EPI_ISL_7445064
hCoV-19/USA/MN-CDC-IBX435176408461/2021	EPI_ISL_7445092
hCoV-19/USA/MN-CDC-IBX708478710846/2021	EPI_ISL_7445102
hCoV-19/USA/MN-CDC-IBX638095335893/2021	EPI_ISL_7445109
hCoV-19/USA/MN-CDC-IBX729209765703/2021	EPI_ISL_7445125
hCoV-19/USA/MN-CDC-IBX826921444941/2021	EPI_ISL_7445161
hCoV-19/USA/MN-CDC-IBX530421568279/2021	EPI_ISL_7445223
hCoV-19/USA/MN-CDC-IBX513675509081/2021	EPI_ISL_7445302
hCoV-19/USA/MN-CDC-IBX614797519759/2021	EPI_ISL_7445402
hCoV-19/USA/MN-CDC-IBX304873075768/2021	EPI_ISL_7445483
hCoV-19/USA/MN-CDC-IBX191918933030/2021	EPI_ISL_7445545
hCoV-19/USA/WI-CDC-IBX185766202940/2021	EPI_ISL_7445549
hCoV-19/USA/MN-CDC-IBX172371201651/2021	EPI_ISL_7445572
hCoV-19/USA/NM-CDC-IBX526111753559/2021	EPI_ISL_7445637
hCoV-19/USA/MN-CDC-IBX505887879591/2021	EPI_ISL_7445656
hCoV-19/USA/MN-CDC-IBX500715767834/2021	EPI_ISL_7445662
hCoV-19/USA/MN-CDC-IBX466854056155/2021	EPI_ISL_7445715
hCoV-19/USA/MN-CDC-IBX398422251163/2021	EPI_ISL_7445737
hCoV-19/USA/NM-CDC-IBX354337645196/2021	EPI_ISL_7445762
hCoV-19/USA/MN-CDC-IBX872134791990/2021	EPI_ISL_7445827
hCoV-19/USA/MN-CDC-IBX540955861188/2021	EPI_ISL_7445833
hCoV-19/USA/MN-CDC-IBX865475264423/2021	EPI_ISL_7445843
hCoV-19/USA/MN-CDC-IBX781923908182/2021	EPI_ISL_7445930
hCoV-19/USA/MN-CDC-IBX135993845548/2021	EPI_ISL_7445973
hCoV-19/USA/MN-CDC-IBX358207920808/2021	EPI_ISL_7446054
hCoV-19/USA/NM-CDC-IBX387436319646/2021	EPI_ISL_7446084
hCoV-19/USA/MN-CDC-IBX410203736752/2021	EPI_ISL_7446092
hCoV-19/USA/MN-CDC-IBX932290954825/2021	EPI_ISL_7446225
hCoV-19/USA/MN-CDC-IBX916210360223/2021	EPI_ISL_7446260
hCoV-19/USA/MN-CDC-IBX911444959787/2021	EPI_ISL_7446266
hCoV-19/USA/MN-CDC-IBX907418028178/2021	EPI_ISL_7446279
hCoV-19/USA/MN-CDC-IBX876890998294/2021	EPI_ISL_7446303
hCoV-19/USA/MN-CDC-IBX861278074062/2021	EPI_ISL_7446309
hCoV-19/USA/MN-CDC-IBX535152088260/2021	EPI_ISL_7446324
hCoV-19/USA/PA-CDC-IBX315917197177/2021	EPI_ISL_7446496
hCoV-19/USA/MN-CDC-IBX719449964882/2021	EPI_ISL_7446532
hCoV-19/USA/MN-CDC-IBX687250741000/2021	EPI_ISL_7446561
hCoV-19/USA/MN-CDC-IBX649148295227/2021	EPI_ISL_7446590
hCoV-19/USA/MN-CDC-IBX732824819186/2021	EPI_ISL_7446639
hCoV-19/USA/MN-CDC-IBX842525552086/2021	EPI_ISL_7446642
hCoV-19/USA/MN-CDC-IBX815179519025/2021	EPI_ISL_7446682
hCoV-19/USA/MN-CDC-IBX797540818417/2021	EPI_ISL_7446704
hCoV-19/USA/MN-CDC-IBX743239691372/2021	EPI_ISL_7446763
hCoV-19/USA/NJ-CDC-IBX672039776856/2021	EPI_ISL_7446803
hCoV-19/USA/NJ-CDC-IBX679041651217/2021	EPI_ISL_7446808
hCoV-19/USA/NJ-CDC-IBX261184904904/2021	EPI_ISL_7446817
hCoV-19/USA/NJ-CDC-IBX056043802981/2021	EPI_ISL_7446832
hCoV-19/USA/NJ-CDC-IBX872690038125/2021	EPI_ISL_7446853
hCoV-19/USA/WA-CDC-IBX667140770139/2021	EPI_ISL_4951383
hCoV-19/USA/MN-CDC-IBX012172174610/2021	EPI_ISL_4953857
hCoV-19/USA/MN-CDC-IBX393438349596/2021	EPI_ISL_4954021
hCoV-19/USA/MN-CDC-IBX077775768209/2021	EPI_ISL_4954032
hCoV-19/USA/PA-CDC-IBX840536883256/2021	EPI_ISL_4954039
hCoV-19/USA/MN-CDC-IBX591911949602/2021	EPI_ISL_4954052
hCoV-19/USA/MN-CDC-IBX800132073864/2021	EPI_ISL_4954066
hCoV-19/USA/MN-CDC-IBX791893478383/2021	EPI_ISL_4954067
hCoV-19/USA/MN-CDC-IBX452168251156/2021	EPI_ISL_4954247
hCoV-19/USA/MN-CDC-IBX439686670147/2021	EPI_ISL_4954257
hCoV-19/USA/MN-CDC-IBX432422690848/2021	EPI_ISL_4954270
hCoV-19/USA/MN-CDC-IBX396511866286/2021	EPI_ISL_4954295
hCoV-19/USA/MN-CDC-IBX690526739867/2021	EPI_ISL_4954350
hCoV-19/USA/MN-CDC-IBX643775677773/2021	EPI_ISL_4954393
hCoV-19/USA/MN-CDC-IBX507875823296/2021	EPI_ISL_4954531
hCoV-19/USA/MN-CDC-IBX919204484051/2021	EPI_ISL_4954537
hCoV-19/USA/MN-CDC-IBX417231028946/2021	EPI_ISL_4954540
hCoV-19/USA/MN-CDC-IBX460929047358/2021	EPI_ISL_4954594
hCoV-19/USA/WI-CDC-IBX228386922220/2021	EPI_ISL_4954933
hCoV-19/USA/MN-CDC-IBX378328343156/2021	EPI_ISL_4955010
hCoV-19/USA/MN-CDC-IBX288283307720/2021	EPI_ISL_4955090
hCoV-19/USA/DE-CDC-IBX154930177564/2021	EPI_ISL_4955205
hCoV-19/USA/NJ-CDC-IBX398984387047/2021	EPI_ISL_4955328
hCoV-19/USA/MN-CDC-IBX467626577671/2021	EPI_ISL_4955330
hCoV-19/USA/MN-CDC-IBX724879307446/2021	EPI_ISL_4955347
hCoV-19/USA/MN-CDC-IBX185609108913/2021	EPI_ISL_4955366
hCoV-19/USA/ID-CDC-IBX192693432531/2021	EPI_ISL_4955367
hCoV-19/USA/NY-CDC-IBX256234164683/2021	EPI_ISL_4955376
hCoV-19/USA/MN-CDC-IBX147556892940/2021	EPI_ISL_4955446
hCoV-19/USA/IN-CDC-IBX755279536964/2021	EPI_ISL_4955453
hCoV-19/USA/WV-CDC-IBX085025640882/2021	EPI_ISL_4955456
hCoV-19/USA/MN-CDC-IBX842121469624/2021	EPI_ISL_4957068
hCoV-19/USA/SD-CDC-IBX165459957191/2021	EPI_ISL_4957210
hCoV-19/USA/MN-CDC-IBX427894047618/2021	EPI_ISL_4957228
hCoV-19/USA/MN-CDC-IBX327629515221/2021	EPI_ISL_4957237
hCoV-19/USA/MN-CDC-IBX556748461169/2021	EPI_ISL_4957387
hCoV-19/USA/MN-CDC-IBX256465193641/2021	EPI_ISL_4957465
hCoV-19/USA/MN-CDC-IBX298486850912/2021	EPI_ISL_4957479
hCoV-19/USA/MN-CDC-IBX793379137234/2021	EPI_ISL_4957520
hCoV-19/USA/MN-CDC-IBX558808456947/2021	EPI_ISL_4957605
hCoV-19/USA/MN-CDC-IBX807161893893/2021	EPI_ISL_4957613
hCoV-19/USA/MN-CDC-IBX628081210932/2021	EPI_ISL_4957620
hCoV-19/USA/MN-CDC-IBX829461289132/2021	EPI_ISL_4957624
hCoV-19/USA/MN-CDC-IBX383634719869/2021	EPI_ISL_4957630
hCoV-19/USA/MN-CDC-IBX074746624861/2021	EPI_ISL_4957631
hCoV-19/USA/MN-CDC-IBX027291330082/2021	EPI_ISL_4960297
hCoV-19/USA/MN-CDC-IBX282540487137/2021	EPI_ISL_4960342
hCoV-19/USA/MN-CDC-IBX333845936541/2021	EPI_ISL_4960351
hCoV-19/USA/MN-CDC-IBX748293733729/2021	EPI_ISL_4960442
hCoV-19/USA/MN-CDC-IBX940600481829/2021	EPI_ISL_7474742
hCoV-19/USA/MN-CDC-IBX026001936633/2021	EPI_ISL_7475045
hCoV-19/USA/MN-CDC-IBX000329952692/2021	EPI_ISL_7475048
hCoV-19/USA/WI-CDC-IBX652041272734/2021	EPI_ISL_5083223
hCoV-19/USA/MN-CDC-IBX139404184728/2021	EPI_ISL_5083258
hCoV-19/USA/MN-CDC-IBX282737385457/2021	EPI_ISL_5083289
hCoV-19/USA/MN-CDC-IBX457835854663/2021	EPI_ISL_5083313
hCoV-19/USA/MN-CDC-IBX865743223237/2021	EPI_ISL_5083430
hCoV-19/USA/MN-CDC-IBX305667186765/2021	EPI_ISL_5083457
hCoV-19/USA/MN-CDC-IBX332873006411/2021	EPI_ISL_5083463
hCoV-19/USA/MD-CDC-IBX159415086451/2021	EPI_ISL_5083673
hCoV-19/USA/MN-CDC-IBX939620932194/2021	EPI_ISL_5093017
hCoV-19/USA/NM-CDC-IBX966354517682/2021	EPI_ISL_5093018
hCoV-19/USA/MN-CDC-IBX936065493956/2021	EPI_ISL_5093052
hCoV-19/USA/MN-CDC-IBX542176913762/2021	EPI_ISL_5093066
hCoV-19/USA/MN-CDC-IBX359709196058/2021	EPI_ISL_5093071
hCoV-19/USA/MN-CDC-IBX013135576512/2021	EPI_ISL_5093139
hCoV-19/USA/ID-CDC-IBX266083278923/2021	EPI_ISL_5093143
hCoV-19/USA/ID-CDC-IBX245726529901/2021	EPI_ISL_5093150
hCoV-19/USA/ID-CDC-IBX867163016751/2021	EPI_ISL_5093183
hCoV-19/USA/ID-CDC-IBX329578628244/2021	EPI_ISL_5093199
hCoV-19/USA/NJ-CDC-IBX417289224793/2021	EPI_ISL_5093202
hCoV-19/USA/ID-CDC-IBX024467120396/2021	EPI_ISL_5093310
hCoV-19/USA/WV-CDC-IBX870416643840/2021	EPI_ISL_5093314
hCoV-19/USA/PA-CDC-IBX664596086254/2021	EPI_ISL_5093319
hCoV-19/USA/NJ-CDC-IBX474733735356/2021	EPI_ISL_5093321
hCoV-19/USA/WY-CDC-IBX226556136665/2021	EPI_ISL_5093347
hCoV-19/USA/NJ-CDC-IBX428189324565/2021	EPI_ISL_5093349
hCoV-19/USA/WV-CDC-IBX435082599783/2021	EPI_ISL_5093350
hCoV-19/USA/PA-CDC-IBX803682351984/2021	EPI_ISL_5093366
hCoV-19/USA/WY-CDC-IBX794244065127/2021	EPI_ISL_5093370
hCoV-19/USA/MN-CDC-IBX799607763964/2021	EPI_ISL_5093371
hCoV-19/USA/NJ-CDC-IBX058856114914/2021	EPI_ISL_5093375
hCoV-19/USA/DE-CDC-IBX240377185374/2021	EPI_ISL_5093406
hCoV-19/USA/ID-CDC-IBX411456485741/2021	EPI_ISL_5093417
hCoV-19/USA/VA-CDC-IBX424866795533/2021	EPI_ISL_5093424
hCoV-19/USA/WA-CDC-IBX600542536019/2021	EPI_ISL_5093428
hCoV-19/USA/MN-CDC-IBX350281938845/2021	EPI_ISL_5100153
hCoV-19/USA/MN-CDC-IBX036594333301/2021	EPI_ISL_5100177
hCoV-19/USA/MN-CDC-IBX248754244956/2021	EPI_ISL_5100194
hCoV-19/USA/MN-CDC-IBX245015748186/2021	EPI_ISL_5100199
hCoV-19/USA/MN-CDC-IBX335924039447/2021	EPI_ISL_5100231
hCoV-19/USA/MN-CDC-IBX114065706149/2021	EPI_ISL_5100248
hCoV-19/USA/MN-CDC-IBX933514255207/2021	EPI_ISL_5100299
hCoV-19/USA/MN-CDC-IBX698957906614/2021	EPI_ISL_5100325
hCoV-19/USA/MN-CDC-IBX752818112807/2021	EPI_ISL_5100355
hCoV-19/USA/MN-CDC-IBX573539060443/2021	EPI_ISL_5100361
hCoV-19/USA/MN-CDC-IBX586191819540/2021	EPI_ISL_5100423
hCoV-19/USA/MN-CDC-IBX181645707670/2021	EPI_ISL_5100481
hCoV-19/USA/MN-CDC-IBX534127868104/2021	EPI_ISL_6658817
hCoV-19/USA/MN-CDC-IBX076171637201/2021	EPI_ISL_6659000
hCoV-19/USA/MN-CDC-IBX912470787277/2021	EPI_ISL_6659035
hCoV-19/USA/MN-CDC-IBX545675742559/2021	EPI_ISL_6659085
hCoV-19/USA/MN-CDC-IBX929022389294/2021	EPI_ISL_6659115
hCoV-19/USA/MN-CDC-IBX833998606557/2021	EPI_ISL_6659153
hCoV-19/USA/MN-CDC-IBX280217650699/2021	EPI_ISL_6659186
hCoV-19/USA/MN-CDC-IBX546753173414/2021	EPI_ISL_6659363
hCoV-19/USA/MN-CDC-IBX863494868312/2021	EPI_ISL_6659419
hCoV-19/USA/MN-CDC-IBX691555853988/2021	EPI_ISL_6659426
hCoV-19/USA/MN-CDC-IBX228166920725/2021	EPI_ISL_6659620
hCoV-19/USA/MN-CDC-IBX080782955412/2021	EPI_ISL_6659631
hCoV-19/USA/MN-CDC-IBX835133493254/2021	EPI_ISL_6659745
hCoV-19/USA/NJ-CDC-IBX997385462030/2021	EPI_ISL_6659895
hCoV-19/USA/MN-CDC-IBX335064060313/2021	EPI_ISL_6659953
hCoV-19/USA/MN-CDC-IBX829439467367/2021	EPI_ISL_5690508
hCoV-19/USA/MN-CDC-IBX580798165149/2021	EPI_ISL_6102890
hCoV-19/USA/MN-CDC-IBX691351017919/2021	EPI_ISL_6104605
hCoV-19/USA/MN-CDC-IBX900233513622/2021	EPI_ISL_6104737
hCoV-19/USA/MN-CDC-IBX157007508555/2021	EPI_ISL_6104800
hCoV-19/USA/MN-CDC-IBX287792302802/2021	EPI_ISL_6104930
hCoV-19/USA/MN-CDC-IBX647254028960/2021	EPI_ISL_6105306
hCoV-19/USA/MN-CDC-IBX864151386898/2021	EPI_ISL_6103560
hCoV-19/USA/NM-CDC-IBX027511369670/2021	EPI_ISL_6104058
hCoV-19/USA/MN-CDC-IBX008604473956/2021	EPI_ISL_6104357
hCoV-19/USA/MN-CDC-IBX743664455104/2021	EPI_ISL_6103032
hCoV-19/USA/NC-CDC-IBX954112957526/2021	EPI_ISL_5237635
hCoV-19/USA/WV-CDC-IBX099929090199/2021	EPI_ISL_5237594
hCoV-19/USA/WY-CDC-IBX263894525892/2021	EPI_ISL_5237603
hCoV-19/USA/MN-CDC-IBX893457270953/2021	EPI_ISL_5237522
hCoV-19/USA/OH-CDC-IBX276339102381/2021	EPI_ISL_5237721
hCoV-19/USA/MN-CDC-IBX122916444588/2021	EPI_ISL_5237570
hCoV-19/USA/DE-CDC-IBX351701841205/2021	EPI_ISL_5237736
hCoV-19/USA/NJ-CDC-IBX412663769009/2021	EPI_ISL_5237694
hCoV-19/USA/MN-CDC-IBX613520831435/2021	EPI_ISL_5238470
hCoV-19/USA/MN-CDC-IBX511024611958/2021	EPI_ISL_5237499
hCoV-19/USA/MN-CDC-IBX697284374783/2021	EPI_ISL_5237654
hCoV-19/USA/WY-CDC-IBX999964295935/2021	EPI_ISL_5237700
hCoV-19/USA/ID-CDC-IBX459388944868/2021	EPI_ISL_5237623
hCoV-19/USA/NM-CDC-IBX894114056850/2021	EPI_ISL_5237624
hCoV-19/USA/MN-CDC-IBX858862358741/2021	EPI_ISL_6653802
hCoV-19/USA/NM-CDC-IBX505433104821/2021	EPI_ISL_5093221
hCoV-19/USA/ID-CDC-IBX481766201141/2021	EPI_ISL_5093218
hCoV-19/USA/WY-CDC-IBX036411958606/2021	EPI_ISL_5093163
hCoV-19/USA/ID-CDC-IBX378532518996/2021	EPI_ISL_5093162
hCoV-19/USA/MN-CDC-IBX418002495362/2021	EPI_ISL_5093011
hCoV-19/USA/MN-CDC-IBX739960907436/2021	EPI_ISL_5093060
hCoV-19/USA/MN-CDC-IBX751851272772/2021	EPI_ISL_5093059
hCoV-19/USA/MN-CDC-IBX854732631579/2021	EPI_ISL_5093055
hCoV-19/USA/DE-CDC-IBX320955094804/2021	EPI_ISL_5093407
hCoV-19/USA/MN-CDC-IBX294667843887/2021	EPI_ISL_5889074
hCoV-19/USA/MN-CDC-IBX270537490564/2021	EPI_ISL_5889357
hCoV-19/USA/MN-CDC-IBX588770060794/2021	EPI_ISL_5958630
hCoV-19/USA/KY-CDC-IBX445085104256/2021	EPI_ISL_5959019
hCoV-19/USA/MN-CDC-IBX577525264263/2021	EPI_ISL_5979636
hCoV-19/USA/NM-CDC-IBX198586831296/2021	EPI_ISL_5979711
hCoV-19/USA/MN-CDC-IBX921978029807/2021	EPI_ISL_5979764
hCoV-19/USA/MN-CDC-IBX861506281232/2021	EPI_ISL_5979774
hCoV-19/USA/WI-CDC-IBX114398800496/2021	EPI_ISL_5979849
hCoV-19/USA/MN-CDC-IBX391960990099/2021	EPI_ISL_5979884
hCoV-19/USA/MN-CDC-IBX196439999485/2021	EPI_ISL_5979930
hCoV-19/USA/MN-CDC-IBX332536957830/2021	EPI_ISL_5979952
hCoV-19/USA/MN-CDC-IBX412859890775/2021	EPI_ISL_5980025
hCoV-19/USA/ID-CDC-IBX514477235356/2021	EPI_ISL_5889106
hCoV-19/USA/MN-CDC-IBX786373031892/2021	EPI_ISL_5889104
hCoV-19/USA/MN-CDC-IBX523306804368/2021	EPI_ISL_5889015
hCoV-19/USA/CA-CDC-IBX196240986982/2021	EPI_ISL_5889170
hCoV-19/USA/MN-CDC-IBX882239679880/2021	EPI_ISL_5889070
hCoV-19/USA/NM-CDC-IBX128817739983/2021	EPI_ISL_5889087
hCoV-19/USA/MN-CDC-IBX132892037856/2021	EPI_ISL_7699472
hCoV-19/USA/MN-CDC-IBX331127067889/2021	EPI_ISL_7699936
hCoV-19/USA/MN-CDC-IBX303356625676/2021	EPI_ISL_7700357
hCoV-19/USA/MN-CDC-IBX210606557783/2021	EPI_ISL_7700529
hCoV-19/USA/MN-CDC-IBX533241317590/2021	EPI_ISL_7700387
hCoV-19/USA/MN-CDC-IBX504942643091/2021	EPI_ISL_7700401
hCoV-19/USA/MN-CDC-IBX503785749497/2021	EPI_ISL_7700488
hCoV-19/USA/MN-CDC-IBX131838806607/2021	EPI_ISL_7700504
hCoV-19/USA/MN-CDC-IBX525006416671/2021	EPI_ISL_7700989
hCoV-19/USA/MN-CDC-IBX439251661612/2021	EPI_ISL_7701004
hCoV-19/USA/MN-CDC-IBX384796542029/2021	EPI_ISL_7701018
hCoV-19/USA/MN-CDC-IBX523368175943/2021	EPI_ISL_7701029
hCoV-19/USA/MN-CDC-IBX066429250613/2021	EPI_ISL_7701072
hCoV-19/USA/MN-CDC-IBX167916088570/2021	EPI_ISL_7701105
hCoV-19/USA/MN-CDC-IBX014934826718/2021	EPI_ISL_7701123
hCoV-19/USA/MN-CDC-IBX771912178786/2021	EPI_ISL_7701199
hCoV-19/USA/MN-CDC-IBX487416202725/2021	EPI_ISL_7701250
hCoV-19/USA/MN-CDC-IBX405820864957/2021	EPI_ISL_6782271
hCoV-19/USA/MN-CDC-IBX292755790354/2021	EPI_ISL_6782279
hCoV-19/USA/MN-CDC-IBX876474328059/2021	EPI_ISL_6782302
hCoV-19/USA/MN-CDC-IBX638988701678/2021	EPI_ISL_6782381
hCoV-19/USA/MN-CDC-IBX324982945979/2021	EPI_ISL_6782415
hCoV-19/USA/MN-CDC-IBX349121516699/2021	EPI_ISL_6782450
hCoV-19/USA/MN-CDC-IBX087465512241/2021	EPI_ISL_6782463
hCoV-19/USA/MN-CDC-IBX015195454409/2021	EPI_ISL_6782472
hCoV-19/USA/MN-CDC-IBX526014872981/2021	EPI_ISL_6782531
hCoV-19/USA/MN-CDC-IBX523446075015/2021	EPI_ISL_6782533
hCoV-19/USA/MN-CDC-IBX483383904809/2021	EPI_ISL_6782535
hCoV-19/USA/MN-CDC-IBX719927946079/2021	EPI_ISL_6782538
hCoV-19/USA/MN-CDC-IBX581867635988/2021	EPI_ISL_6782550
hCoV-19/USA/MN-CDC-IBX135699390254/2021	EPI_ISL_6782569
hCoV-19/USA/MN-CDC-IBX628395695335/2021	EPI_ISL_6782719
hCoV-19/USA/MN-CDC-IBX564158810386/2021	EPI_ISL_6782774
hCoV-19/USA/MN-CDC-IBX224520591879/2021	EPI_ISL_6782819
hCoV-19/USA/MN-CDC-IBX997127823290/2021	EPI_ISL_6782825
hCoV-19/USA/MN-CDC-IBX786602310772/2021	EPI_ISL_6782826
hCoV-19/USA/MN-CDC-IBX397413923505/2021	EPI_ISL_6782828
hCoV-19/USA/MN-CDC-IBX714780380241/2021	EPI_ISL_6782832
hCoV-19/USA/MN-CDC-IBX998493937152/2021	EPI_ISL_6782836
hCoV-19/USA/OH-CDC-IBX480655356772/2021	EPI_ISL_4904253
hCoV-19/USA/MN-CDC-IBX390624670990/2021	EPI_ISL_6782796
hCoV-19/USA/MN-CDC-IBX403614063208/2021	EPI_ISL_6782829
hCoV-19/USA/MN-CDC-IBX208245820143/2021	EPI_ISL_6782783
hCoV-19/USA/MN-CDC-IBX856940130699/2021	EPI_ISL_6782368
hCoV-19/USA/MN-CDC-IBX461091097538/2021	EPI_ISL_6782596
hCoV-19/USA/MN-CDC-IBX580233985623/2021	EPI_ISL_6782599
hCoV-19/USA/MN-CDC-IBX496958375796/2021	EPI_ISL_6782592
hCoV-19/USA/MN-CDC-IBX229819329084/2021	EPI_ISL_6782267
hCoV-19/USA/MN-CDC-IBX025452252609/2021	EPI_ISL_6782260
hCoV-19/USA/NM-CDC-IBX190312326163/2021	EPI_ISL_6782499
hCoV-19/USA/MN-CDC-IBX121015677003/2021	EPI_ISL_6782255
hCoV-19/USA/MN-CDC-IBX442319465747/2021	EPI_ISL_6782270
hCoV-19/USA/MN-CDC-IBX544592799815/2021	EPI_ISL_6782520
hCoV-19/USA/OH-CDC-IBX913914699211/2021	EPI_ISL_4904612
hCoV-19/USA/MN-CDC-IBX449933452485/2021	EPI_ISL_6782400
hCoV-19/USA/MN-CDC-IBX503927914046/2021	EPI_ISL_6782760
hCoV-19/USA/NM-CDC-IBX970311836654/2021	EPI_ISL_6782403
hCoV-19/USA/MN-CDC-IBX553544156097/2021	EPI_ISL_6782635
hCoV-19/USA/MN-CDC-IBX515621892638/2021	EPI_ISL_6782514
hCoV-19/USA/ID-CDC-IBX684968629533/2021	EPI_ISL_4904521
hCoV-19/USA/GA-CDC-IBX002458643077/2021	EPI_ISL_4904641
hCoV-19/USA/MN-CDC-IBX286147631124/2021	EPI_ISL_6782628
[truncated: 97,264 more rows]
